# Supplementary material for: Bis(N,N-dimethyl­formamide-κO)bis­(1-methyl­imidazole-2-carbaldehyde oximato-κ2 N,O)manganese(III) perchlorate
Source: Acta Crystallogr Sect E Struct Rep Online. 2008 Oct 25;64(Pt 11):m1462. doi: 10.1107/S1600536808034016 (PMC2959584; doi:10.1107/S1600536808034016)
Supplement: Supplementary file 1 [file e-64-m1462-sup1.cif]

##############################################################################
###                                                                        ###
###        Electronic paper (Acta Crystallographica Section E)             ###
###                                                                        ###
##############################################################################
#                                                                            #
# This CIF contains the data in a paper accepted for publication in Acta     #
# Crystallographica Section E. It conforms to the requirements of Notes      #
# for Authors for Section E, and has been peer reviewed under the auspices   #
# of the IUCr Commission on Journals.                                        #
#                                                                            #
# Full details of the Crystallographic Information File format               #
# are given in the paper "The Crystallographic Information File (CIF):       #
# a New Standard Archive File for Crystallography" by S. R. Hall, F. H.      #
# Allen and I. D. Brown [Acta Cryst. (1991), A47, 655-685].                  #
#                                                                            #
# The current version of the core CIF dictionary is obtainable from          #
# ftp://ftp.iucr.org/pub/cif_core.dic. The current version number is 2.4.    #
#                                                                            #
# Software is freely available for graphical display of the structure(s) in  #
# this CIF.  For information consult the CIF home page http://www.iucr.org/  #
# cif/home.html                                                              #
#                                                                            #
# This file may be used for bona fide research purposes within the           #
# scientific community so long as proper attribution is given to the journal # 
# article from which it was obtained.                                        #
#                                                                            #
##############################################################################
                                             
data_I
_audit_creation_method     SHELXL-97
_chemical_name_systematic
;
Bis(<i>N</i>,<i>N</i>-dimethylformamide-\kO)bis(1-methylimidazole-2-
carbaldehyde oximato-\k^2^<i>N</i>,<i>O</i>)manganese(III) perchlorate
;
_chemical_name_common     ?
_chemical_formula_moiety     'C16 H26 Mn N8 O4 +, Cl O4 -'
_chemical_formula_sum     'C16 H26 Cl Mn N8 O8'
_chemical_formula_iupac     '[Mn (C5 H6 N3 O)2 (C3 H7 N O)] Cl O4'
_chemical_formula_weight     548.84
_chemical_melting_point     ?
_symmetry_cell_setting     'triclinic'
_symmetry_space_group_name_H-M     'P -1'
_symmetry_space_group_name_Hall     '-P 1'
loop_
    _symmetry_equiv_pos_as_xyz
    'x, y, z'
    '-x, -y, -z'
_cell_length_a     7.6158(11)
_cell_length_b     12.324(2)
_cell_length_c     12.8600(16)
_cell_angle_alpha     82.841(10)
_cell_angle_beta     85.273(11)
_cell_angle_gamma     80.471(16)
_cell_volume     1178.7(3)
_cell_formula_units_Z     2
_cell_measurement_reflns_used     2239
_cell_measurement_theta_min     2.46
_cell_measurement_theta_max     22.43
_cell_measurement_temperature     298(2)
_exptl_crystal_description     'block '
_exptl_crystal_colour     'brown'
_exptl_crystal_size_max     0.23
_exptl_crystal_size_mid     0.20
_exptl_crystal_size_min     0.10
_exptl_crystal_density_diffrn     1.546
_exptl_crystal_density_meas     ?
_exptl_crystal_density_method     'not measured'
_exptl_crystal_F_000     568
_exptl_absorpt_coefficient_mu     0.732
_exptl_absorpt_correction_type     'multi-scan'
_exptl_absorpt_process_details     '(SADABS; Bruker, 2001)'
_exptl_absorpt_correction_T_min     0.8497
_exptl_absorpt_correction_T_max     0.9304
_exptl_special_details
;
;
_diffrn_ambient_temperature     298(2)
_diffrn_radiation_type     MoK\a
_diffrn_radiation_wavelength     0.71073
_diffrn_radiation_source     'fine-focus sealed tube'
_diffrn_radiation_monochromator     graphite
_diffrn_measurement_device_type     'Bruker SMART CCD area-detector'
_diffrn_measurement_method     '\f and \w'
_diffrn_detector_area_resol_mean     ?
_diffrn_reflns_number     9397
_diffrn_reflns_av_R_equivalents     0.0391
_diffrn_reflns_av_sigmaI/netI     0.0560
_diffrn_reflns_theta_min     1.60
_diffrn_reflns_theta_max     25.00
_diffrn_reflns_theta_full     25.00
_diffrn_measured_fraction_theta_max     0.987
_diffrn_measured_fraction_theta_full     0.987
_diffrn_reflns_limit_h_min     -8
_diffrn_reflns_limit_h_max     9
_diffrn_reflns_limit_k_min     -14
_diffrn_reflns_limit_k_max     12
_diffrn_reflns_limit_l_min     -15
_diffrn_reflns_limit_l_max     15
_diffrn_standards_number     ?
_diffrn_standards_interval_count     ?
_diffrn_standards_interval_time     ?
_diffrn_standards_decay_%     ?
_refine_special_details
;
Refinement of <i>F</i>^2^ against ALL reflections. The weighted <i>R</i>-factor
<i>wR</i> and goodness of fit <i>S</i> are based on <i>F</i>^2^, conventional
<i>R</i>-factors <i>R</i> are based on <i>F</i>, with <i>F</i> set to zero for
negative <i>F</i>^2^. The threshold expression of <i>F</i>^2^ >
\s(<i>F</i>^2^) is used only for calculating <i>R</i>-factors(gt) <i>etc</i>.
and is not relevant to the choice of reflections for refinement.
<i>R</i>-factors based on <i>F</i>^2^ are statistically about twice as large
as those based on <i>F</i>, and <i>R</i>- factors based on ALL data will be
even larger.
;
_reflns_number_total     4101
_reflns_number_gt     3191
_reflns_threshold_expression     I>2\s(I)
_refine_ls_structure_factor_coef     Fsqd
_refine_ls_matrix_type     full
_refine_ls_R_factor_all     0.0741
_refine_ls_R_factor_gt     0.0561
_refine_ls_wR_factor_gt     0.1415
_refine_ls_wR_factor_ref     0.1578
_refine_ls_goodness_of_fit_ref     1.075
_refine_ls_restrained_S_all     1.075
_refine_ls_number_reflns     4101
_refine_ls_number_parameters     313
_refine_ls_number_restraints     0
_refine_ls_hydrogen_treatment     constr
_refine_ls_weighting_scheme     calc
_refine_ls_weighting_details
         'calc w=1/[\s^2^(Fo^2^)+(0.0845P)^2^+0.2454P] where P=(Fo^2^+2Fc^2^)/3'
_atom_sites_solution_hydrogens     geom
_atom_sites_solution_primary     direct
_atom_sites_solution_secondary     difmap
_refine_ls_shift/su_max     0.002
_refine_ls_shift/su_mean     0.000
_refine_diff_density_max     0.398
_refine_diff_density_min     -0.294
_refine_ls_extinction_method     none
_refine_ls_extinction_coef     ?
loop_
    _atom_type_symbol
    _atom_type_description
    _atom_type_scat_dispersion_real
    _atom_type_scat_dispersion_imag
    _atom_type_scat_source
    'C' 'C' 0.0033 0.0016
                         'International Tables Vol C Tables 4.2.6.8 and 6.1.1.4'
    'H' 'H' 0.0000 0.0000
                         'International Tables Vol C Tables 4.2.6.8 and 6.1.1.4'
    'N' 'N' 0.0061 0.0033
                         'International Tables Vol C Tables 4.2.6.8 and 6.1.1.4'
    'O' 'O' 0.0106 0.0060
                         'International Tables Vol C Tables 4.2.6.8 and 6.1.1.4'
    'Cl' 'Cl' 0.1484 0.1585
                         'International Tables Vol C Tables 4.2.6.8 and 6.1.1.4'
    'Mn' 'Mn' 0.3368 0.7283
                         'International Tables Vol C Tables 4.2.6.8 and 6.1.1.4'
_computing_data_collection     'SMART (Bruker, 2001)'
_computing_cell_refinement     'SAINT (Bruker, 2001)'
_computing_data_reduction     'SAINT (Bruker, 2001)'
_computing_structure_solution     'SHELXS97 (Sheldrick, 2008)'
_computing_structure_refinement     'SHELXL97 (Sheldrick, 2008)'
_computing_molecular_graphics     'SHELXTL (Sheldrick, 2008)'
_computing_publication_material     'SHELXTL (Sheldrick, 2008)'
loop_
    _atom_site_type_symbol
    _atom_site_label
    _atom_site_fract_x
    _atom_site_fract_y
    _atom_site_fract_z
    _atom_site_U_iso_or_equiv
    _atom_site_adp_type
    _atom_site_calc_flag
    _atom_site_refinement_flags
    _atom_site_occupancy
    _atom_site_disorder_assembly
    _atom_site_disorder_group
    Mn Mn1 0.67156(7) 0.67997(4) 0.75744(4) 0.0366(2) Uani d . 1 . .
    C C1 0.3414(5) 0.8512(4) 0.7017(3) 0.0513(11) Uani d . 1 . .
    H H1 0.2579 0.8049 0.7250 0.062 Uiso calc R 1 . .
    C C2 0.3042(6) 0.9582(4) 0.6627(3) 0.0579(12) Uani d . 1 . .
    H H2 0.1912 0.9989 0.6537 0.070 Uiso calc R 1 . .
    C C3 0.5955(6) 0.9116(3) 0.6626(3) 0.0446(10) Uani d . 1 . .
    C C4 0.4845(7) 1.1121(3) 0.5958(4) 0.0667(14) Uani d . 1 . .
    H H4A 0.5257 1.1481 0.6491 0.100 Uiso calc R 1 . .
    H H4B 0.3719 1.1521 0.5742 0.100 Uiso calc R 1 . .
    H H4C 0.5699 1.1104 0.5366 0.100 Uiso calc R 1 . .
    C C5 0.7840(6) 0.9159(4) 0.6449(3) 0.0529(11) Uani d . 1 . .
    H H5 0.8146 0.9804 0.6076 0.063 Uiso calc R 1 . .
    C C6 0.9974(5) 0.5219(3) 0.8403(3) 0.0389(9) Uani d . 1 . .
    H H6 1.0818 0.5646 0.8096 0.047 Uiso calc R 1 . .
    C C7 1.0311(5) 0.4261(3) 0.9042(3) 0.0415(9) Uani d . 1 . .
    H H7 1.1425 0.3912 0.9251 0.050 Uiso calc R 1 . .
    C C8 0.7428(5) 0.4639(3) 0.8846(3) 0.0358(9) Uani d . 1 . .
    C C9 0.8461(6) 0.2892(3) 1.0015(3) 0.0533(11) Uani d . 1 . .
    H H9A 0.7266 0.2973 1.0330 0.080 Uiso calc R 1 . .
    H H9B 0.9294 0.2769 1.0555 0.080 Uiso calc R 1 . .
    H H9C 0.8660 0.2272 0.9612 0.080 Uiso calc R 1 . .
    C C10 0.5576(5) 0.4523(3) 0.8923(3) 0.0462(10) Uani d . 1 . .
    H H10 0.5274 0.3893 0.9328 0.055 Uiso calc R 1 . .
    C C11 0.6945(5) 0.8367(3) 0.9405(3) 0.0431(10) Uani d . 1 . .
    H H11 0.7584 0.8692 0.8836 0.052 Uiso calc R 1 . .
    C C12 0.7615(6) 0.9785(4) 1.0387(3) 0.0573(12) Uani d . 1 . .
    H H12A 0.8234 1.0007 0.9734 0.086 Uiso calc R 1 . .
    H H12B 0.8445 0.9599 1.0928 0.086 Uiso calc R 1 . .
    H H12C 0.6711 1.0384 1.0570 0.086 Uiso calc R 1 . .
    C C13 0.5781(6) 0.8394(4) 1.1206(3) 0.0624(13) Uani d . 1 . .
    H H13A 0.5095 0.7868 1.1020 0.094 Uiso calc R 1 . .
    H H13B 0.4993 0.8994 1.1488 0.094 Uiso calc R 1 . .
    H H13C 0.6591 0.8038 1.1724 0.094 Uiso calc R 1 . .
    C C14 0.7324(5) 0.5286(4) 0.5742(3) 0.0497(11) Uani d . 1 . .
    H H14 0.7438 0.4704 0.6278 0.060 Uiso calc R 1 . .
    C C15 0.7250(11) 0.5901(4) 0.3915(4) 0.109(3) Uani d . 1 . .
    H H15A 0.6469 0.6535 0.4141 0.164 Uiso calc R 1 . .
    H H15B 0.6748 0.5641 0.3350 0.164 Uiso calc R 1 . .
    H H15C 0.8393 0.6104 0.3680 0.164 Uiso calc R 1 . .
    C C16 0.7802(8) 0.3905(4) 0.4514(4) 0.0720(15) Uani d . 1 . .
    H H16A 0.7721 0.3403 0.5143 0.108 Uiso calc R 1 . .
    H H16B 0.8976 0.3759 0.4177 0.108 Uiso calc R 1 . .
    H H16C 0.6935 0.3805 0.4047 0.108 Uiso calc R 1 . .
    N N1 0.4629(5) 0.9964(3) 0.6388(3) 0.0507(9) Uani d . 1 . .
    N N2 0.5233(4) 0.8215(3) 0.7014(2) 0.0416(8) Uani d . 1 . .
    N N3 0.9150(5) 0.8411(3) 0.6746(3) 0.0547(9) Uani d . 1 . .
    N N4 0.8164(4) 0.5454(2) 0.8285(2) 0.0355(7) Uani d . 1 . .
    N N5 0.8711(4) 0.3896(3) 0.9328(2) 0.0382(7) Uani d . 1 . .
    N N6 0.4281(4) 0.5195(3) 0.8494(3) 0.0487(8) Uani d . 1 . .
    N N7 0.6785(4) 0.8821(3) 1.0277(2) 0.0429(8) Uani d . 1 . .
    N N8 0.7459(5) 0.5038(3) 0.4778(2) 0.0471(8) Uani d . 1 . .
    O O1 0.8785(3) 0.7471(2) 0.7320(2) 0.0478(7) Uani d . 1 . .
    O O2 0.4629(3) 0.6147(2) 0.7914(2) 0.0508(7) Uani d . 1 . .
    O O3 0.6303(4) 0.7528(2) 0.9275(2) 0.0523(7) Uani d . 1 . .
    O O4 0.7056(4) 0.6244(2) 0.5996(2) 0.0528(7) Uani d . 1 . .
    Cl Cl1 0.90018(14) 0.19042(8) 0.72382(8) 0.0490(3) Uani d . 1 . .
    O O5 1.0504(6) 0.2250(4) 0.7606(4) 0.1166(16) Uani d . 1 . .
    O O6 0.7487(5) 0.2738(3) 0.7265(3) 0.0903(12) Uani d . 1 . .
    O O7 0.9418(5) 0.1610(3) 0.6206(2) 0.0731(10) Uani d . 1 . .
    O O8 0.8620(5) 0.0947(3) 0.7917(3) 0.0839(11) Uani d . 1 . .
loop_
    _atom_site_aniso_label
    _atom_site_aniso_U_11
    _atom_site_aniso_U_22
    _atom_site_aniso_U_33
    _atom_site_aniso_U_12
    _atom_site_aniso_U_13
    _atom_site_aniso_U_23
    Mn1 0.0330(3) 0.0354(4) 0.0413(3) -0.0012(2) -0.0041(2) -0.0077(3)
    C1 0.038(2) 0.058(3) 0.055(2) 0.004(2) -0.0040(18) -0.010(2)
    C2 0.048(3) 0.065(3) 0.053(2) 0.019(2) -0.007(2) -0.009(2)
    C3 0.053(2) 0.041(2) 0.042(2) 0.002(2) -0.0120(18) -0.0156(18)
    C4 0.101(4) 0.037(3) 0.058(3) 0.010(2) -0.026(3) -0.006(2)
    C5 0.060(3) 0.038(2) 0.063(3) -0.015(2) -0.010(2) 0.000(2)
    C6 0.032(2) 0.040(2) 0.045(2) -0.0012(17) -0.0015(16) -0.0104(18)
    C7 0.030(2) 0.044(2) 0.050(2) -0.0010(18) -0.0050(17) -0.0114(19)
    C8 0.033(2) 0.032(2) 0.0417(19) 0.0022(16) -0.0043(15) -0.0125(17)
    C9 0.052(3) 0.041(2) 0.061(3) -0.002(2) 0.000(2) 0.006(2)
    C10 0.041(2) 0.039(2) 0.061(2) -0.0122(19) -0.0018(19) -0.008(2)
    C11 0.040(2) 0.046(3) 0.043(2) 0.0006(19) -0.0045(16) -0.0091(19)
    C12 0.066(3) 0.053(3) 0.054(2) -0.015(2) -0.007(2) -0.006(2)
    C13 0.071(3) 0.075(3) 0.046(2) -0.026(3) 0.008(2) -0.014(2)
    C14 0.051(2) 0.055(3) 0.042(2) -0.003(2) -0.0034(18) -0.008(2)
    C15 0.214(8) 0.056(4) 0.049(3) -0.001(4) 0.007(4) -0.009(3)
    C16 0.108(4) 0.045(3) 0.059(3) 0.011(3) -0.011(3) -0.016(2)
    N1 0.062(2) 0.042(2) 0.0467(19) 0.0087(18) -0.0146(16) -0.0158(16)
    N2 0.0407(19) 0.040(2) 0.0439(17) 0.0022(15) -0.0072(14) -0.0124(15)
    N3 0.050(2) 0.051(2) 0.065(2) -0.0155(19) -0.0046(17) -0.0029(19)
    N4 0.0321(16) 0.0362(18) 0.0394(16) -0.0043(14) -0.0039(13) -0.0098(14)
    N5 0.0349(17) 0.0350(18) 0.0441(17) -0.0014(14) -0.0020(13) -0.0080(14)
    N6 0.0378(19) 0.047(2) 0.063(2) -0.0114(17) -0.0043(16) -0.0048(18)
    N7 0.0455(19) 0.047(2) 0.0383(17) -0.0110(16) -0.0037(14) -0.0052(15)
    N8 0.063(2) 0.039(2) 0.0374(17) -0.0003(17) -0.0038(15) -0.0041(15)
    O1 0.0418(16) 0.0430(17) 0.0573(16) -0.0054(13) -0.0033(12) -0.0020(14)
    O2 0.0359(15) 0.0536(19) 0.0620(17) -0.0066(13) -0.0089(13) 0.0001(15)
    O3 0.0614(19) 0.0491(18) 0.0478(16) -0.0076(15) -0.0047(13) -0.0112(14)
    O4 0.071(2) 0.0438(17) 0.0434(15) -0.0033(15) -0.0003(13) -0.0156(13)
    Cl1 0.0570(7) 0.0428(6) 0.0473(5) -0.0056(5) -0.0017(4) -0.0092(5)
    O5 0.098(3) 0.150(4) 0.124(3) -0.060(3) -0.011(3) -0.046(3)
    O6 0.101(3) 0.067(2) 0.088(2) 0.027(2) 0.002(2) -0.008(2)
    O7 0.102(3) 0.062(2) 0.0477(17) 0.0068(19) 0.0013(17) -0.0089(15)
    O8 0.113(3) 0.067(2) 0.064(2) -0.015(2) 0.0083(19) 0.0157(18)
_geom_special_details
;
All e.s.d.'s (except the e.s.d. in the dihedral angle between two l.s. planes)
are estimated using the full covariance matrix. The cell e.s.d.'s are taken
into account individually in the estimation of e.s.d.'s in distances, angles
and torsion angles; correlations between e.s.d.'s in cell parameters are only
used when they are defined by crystal symmetry. An approximate (isotropic)
treatment of cell e.s.d.'s is used for estimating e.s.d.'s involving l.s.
planes.
;
loop_
    _geom_bond_atom_site_label_1
    _geom_bond_atom_site_label_2
    _geom_bond_site_symmetry_2
    _geom_bond_distance
    _geom_bond_publ_flag
    Mn1 O1 . 1.886(3) y
    Mn1 O2 . 1.893(3) y
    Mn1 N4 . 1.997(3) y
    Mn1 N2 . 2.002(3) y
    Mn1 O4 . 2.204(3) y
    Mn1 O3 . 2.443(3) y
    C1 C2 . 1.344(6) ?
    C1 N2 . 1.372(5) ?
    C1 H1 . 0.9300 ?
    C2 N1 . 1.367(6) ?
    C2 H2 . 0.9300 ?
    C3 N2 . 1.343(5) ?
    C3 N1 . 1.352(5) ?
    C3 C5 . 1.443(6) ?
    C4 N1 . 1.493(5) ?
    C4 H4A . 0.9600 ?
    C4 H4B . 0.9600 ?
    C4 H4C . 0.9600 ?
    C5 N3 . 1.289(5) ?
    C5 H5 . 0.9300 ?
    C6 C7 . 1.351(5) ?
    C6 N4 . 1.377(5) ?
    C6 H6 . 0.9300 ?
    C7 N5 . 1.375(5) ?
    C7 H7 . 0.9300 ?
    C8 N4 . 1.335(5) ?
    C8 N5 . 1.356(4) ?
    C8 C10 . 1.436(5) ?
    C9 N5 . 1.458(5) ?
    C9 H9A . 0.9600 ?
    C9 H9B . 0.9600 ?
    C9 H9C . 0.9600 ?
    C10 N6 . 1.292(5) ?
    C10 H10 . 0.9300 ?
    C11 O3 . 1.249(5) ?
    C11 N7 . 1.304(5) ?
    C11 H11 . 0.9300 ?
    C12 N7 . 1.461(5) ?
    C12 H12A . 0.9600 ?
    C12 H12B . 0.9600 ?
    C12 H12C . 0.9600 ?
    C13 N7 . 1.455(5) ?
    C13 H13A . 0.9600 ?
    C13 H13B . 0.9600 ?
    C13 H13C . 0.9600 ?
    C14 O4 . 1.244(5) ?
    C14 N8 . 1.306(5) ?
    C14 H14 . 0.9300 ?
    C15 N8 . 1.437(6) ?
    C15 H15A . 0.9600 ?
    C15 H15B . 0.9600 ?
    C15 H15C . 0.9600 ?
    C16 N8 . 1.455(5) ?
    C16 H16A . 0.9600 ?
    C16 H16B . 0.9600 ?
    C16 H16C . 0.9600 ?
    N3 O1 . 1.350(4) ?
    N6 O2 . 1.362(4) ?
    Cl1 O6 . 1.413(3) ?
    Cl1 O7 . 1.416(3) ?
    Cl1 O5 . 1.420(4) ?
    Cl1 O8 . 1.433(3) ?
loop_
    _geom_angle_atom_site_label_1
    _geom_angle_atom_site_label_2
    _geom_angle_atom_site_label_3
    _geom_angle_site_symmetry_1
    _geom_angle_site_symmetry_3
    _geom_angle
    _geom_angle_publ_flag
    O1 Mn1 O2 . . 176.56(11) y
    O1 Mn1 N4 . . 89.45(12) y
    O2 Mn1 N4 . . 89.88(12) y
    O1 Mn1 N2 . . 90.13(13) y
    O2 Mn1 N2 . . 90.18(13) y
    N4 Mn1 N2 . . 173.75(11) y
    O1 Mn1 O4 . . 91.23(11) y
    O2 Mn1 O4 . . 92.20(12) y
    N4 Mn1 O4 . . 95.89(11) y
    N2 Mn1 O4 . . 90.35(11) y
    O1 Mn1 O3 . . 87.46(11) y
    O2 Mn1 O3 . . 89.13(11) y
    N4 Mn1 O3 . . 87.21(10) y
    N2 Mn1 O3 . . 86.54(10) y
    O4 Mn1 O3 . . 176.62(10) y
    C2 C1 N2 . . 108.6(4) ?
    C2 C1 H1 . . 125.7 ?
    N2 C1 H1 . . 125.7 ?
    C1 C2 N1 . . 107.5(4) ?
    C1 C2 H2 . . 126.3 ?
    N1 C2 H2 . . 126.3 ?
    N2 C3 N1 . . 108.9(4) ?
    N2 C3 C5 . . 125.5(4) ?
    N1 C3 C5 . . 125.5(4) ?
    N1 C4 H4A . . 109.5 ?
    N1 C4 H4B . . 109.5 ?
    H4A C4 H4B . . 109.5 ?
    N1 C4 H4C . . 109.5 ?
    H4A C4 H4C . . 109.5 ?
    H4B C4 H4C . . 109.5 ?
    N3 C5 C3 . . 127.9(4) ?
    N3 C5 H5 . . 116.1 ?
    C3 C5 H5 . . 116.1 ?
    C7 C6 N4 . . 108.3(3) ?
    C7 C6 H6 . . 125.9 ?
    N4 C6 H6 . . 125.9 ?
    C6 C7 N5 . . 107.7(3) ?
    C6 C7 H7 . . 126.2 ?
    N5 C7 H7 . . 126.2 ?
    N4 C8 N5 . . 109.7(3) ?
    N4 C8 C10 . . 126.5(3) ?
    N5 C8 C10 . . 123.7(4) ?
    N5 C9 H9A . . 109.5 ?
    N5 C9 H9B . . 109.5 ?
    H9A C9 H9B . . 109.5 ?
    N5 C9 H9C . . 109.5 ?
    H9A C9 H9C . . 109.5 ?
    H9B C9 H9C . . 109.5 ?
    N6 C10 C8 . . 127.3(4) ?
    N6 C10 H10 . . 116.3 ?
    C8 C10 H10 . . 116.3 ?
    O3 C11 N7 . . 124.9(4) ?
    O3 C11 H11 . . 117.6 ?
    N7 C11 H11 . . 117.6 ?
    N7 C12 H12A . . 109.5 ?
    N7 C12 H12B . . 109.5 ?
    H12A C12 H12B . . 109.5 ?
    N7 C12 H12C . . 109.5 ?
    H12A C12 H12C . . 109.5 ?
    H12B C12 H12C . . 109.5 ?
    N7 C13 H13A . . 109.5 ?
    N7 C13 H13B . . 109.5 ?
    H13A C13 H13B . . 109.5 ?
    N7 C13 H13C . . 109.5 ?
    H13A C13 H13C . . 109.5 ?
    H13B C13 H13C . . 109.5 ?
    O4 C14 N8 . . 124.9(4) ?
    O4 C14 H14 . . 117.6 ?
    N8 C14 H14 . . 117.6 ?
    N8 C15 H15A . . 109.5 ?
    N8 C15 H15B . . 109.5 ?
    H15A C15 H15B . . 109.5 ?
    N8 C15 H15C . . 109.5 ?
    H15A C15 H15C . . 109.5 ?
    H15B C15 H15C . . 109.5 ?
    N8 C16 H16A . . 109.5 ?
    N8 C16 H16B . . 109.5 ?
    H16A C16 H16B . . 109.5 ?
    N8 C16 H16C . . 109.5 ?
    H16A C16 H16C . . 109.5 ?
    H16B C16 H16C . . 109.5 ?
    C3 N1 C2 . . 107.8(4) ?
    C3 N1 C4 . . 126.4(4) ?
    C2 N1 C4 . . 125.7(4) ?
    C3 N2 C1 . . 107.2(4) ?
    C3 N2 Mn1 . . 122.2(3) ?
    C1 N2 Mn1 . . 130.4(3) ?
    C5 N3 O1 . . 118.6(3) ?
    C8 N4 C6 . . 107.2(3) ?
    C8 N4 Mn1 . . 122.6(2) ?
    C6 N4 Mn1 . . 129.8(3) ?
    C8 N5 C7 . . 107.1(3) ?
    C8 N5 C9 . . 127.0(3) ?
    C7 N5 C9 . . 125.9(3) ?
    C10 N6 O2 . . 119.1(3) ?
    C11 N7 C13 . . 122.0(4) ?
    C11 N7 C12 . . 122.2(3) ?
    C13 N7 C12 . . 115.8(3) ?
    C14 N8 C15 . . 120.2(4) ?
    C14 N8 C16 . . 123.1(4) ?
    C15 N8 C16 . . 116.7(3) ?
    N3 O1 Mn1 . . 133.5(2) ?
    N6 O2 Mn1 . . 134.0(2) ?
    C11 O3 Mn1 . . 120.4(2) ?
    C14 O4 Mn1 . . 129.3(3) ?
    O6 Cl1 O7 . . 110.6(2) ?
    O6 Cl1 O5 . . 111.4(3) ?
    O7 Cl1 O5 . . 109.5(2) ?
    O6 Cl1 O8 . . 108.6(2) ?
    O7 Cl1 O8 . . 108.9(2) ?
    O5 Cl1 O8 . . 107.7(3) ?
loop_
    _geom_torsion_atom_site_label_1
    _geom_torsion_atom_site_label_2
    _geom_torsion_atom_site_label_3
    _geom_torsion_atom_site_label_4
    _geom_torsion_site_symmetry_1
    _geom_torsion_site_symmetry_2
    _geom_torsion_site_symmetry_3
    _geom_torsion_site_symmetry_4
    _geom_torsion
    _geom_torsion_publ_flag
    N2 C1 C2 N1 . . . . -0.6(4) ?
    N2 C3 C5 N3 . . . . -9.7(7) ?
    N1 C3 C5 N3 . . . . 173.1(4) ?
    N4 C6 C7 N5 . . . . -0.2(4) ?
    N4 C8 C10 N6 . . . . -2.3(6) ?
    N5 C8 C10 N6 . . . . 179.7(4) ?
    N2 C3 N1 C2 . . . . -0.3(4) ?
    C5 C3 N1 C2 . . . . 177.2(4) ?
    N2 C3 N1 C4 . . . . 178.6(3) ?
    C5 C3 N1 C4 . . . . -3.8(6) ?
    C1 C2 N1 C3 . . . . 0.6(4) ?
    C1 C2 N1 C4 . . . . -178.4(3) ?
    N1 C3 N2 C1 . . . . 0.0(4) ?
    C5 C3 N2 C1 . . . . -177.6(3) ?
    N1 C3 N2 Mn1 . . . . -175.1(2) ?
    C5 C3 N2 Mn1 . . . . 7.4(5) ?
    C2 C1 N2 C3 . . . . 0.4(4) ?
    C2 C1 N2 Mn1 . . . . 174.9(3) ?
    O1 Mn1 N2 C3 . . . . 2.4(3) ?
    O2 Mn1 N2 C3 . . . . 178.9(3) ?
    O4 Mn1 N2 C3 . . . . -88.9(3) ?
    O3 Mn1 N2 C3 . . . . 89.8(3) ?
    O1 Mn1 N2 C1 . . . . -171.4(3) ?
    O2 Mn1 N2 C1 . . . . 5.1(3) ?
    O4 Mn1 N2 C1 . . . . 97.3(3) ?
    O3 Mn1 N2 C1 . . . . -84.0(3) ?
    C3 C5 N3 O1 . . . . -2.1(6) ?
    N5 C8 N4 C6 . . . . 0.5(4) ?
    C10 C8 N4 C6 . . . . -177.8(3) ?
    N5 C8 N4 Mn1 . . . . -173.4(2) ?
    C10 C8 N4 Mn1 . . . . 8.3(5) ?
    C7 C6 N4 C8 . . . . -0.2(4) ?
    C7 C6 N4 Mn1 . . . . 173.1(2) ?
    O1 Mn1 N4 C8 . . . . 168.6(3) ?
    O2 Mn1 N4 C8 . . . . -8.1(3) ?
    O4 Mn1 N4 C8 . . . . -100.3(3) ?
    O3 Mn1 N4 C8 . . . . 81.1(3) ?
    O1 Mn1 N4 C6 . . . . -3.9(3) ?
    O2 Mn1 N4 C6 . . . . 179.5(3) ?
    O4 Mn1 N4 C6 . . . . 87.3(3) ?
    O3 Mn1 N4 C6 . . . . -91.4(3) ?
    N4 C8 N5 C7 . . . . -0.6(4) ?
    C10 C8 N5 C7 . . . . 177.7(3) ?
    N4 C8 N5 C9 . . . . 179.7(3) ?
    C10 C8 N5 C9 . . . . -1.9(5) ?
    C6 C7 N5 C8 . . . . 0.5(4) ?
    C6 C7 N5 C9 . . . . -179.9(3) ?
    C8 C10 N6 O2 . . . . -1.7(6) ?
    O3 C11 N7 C13 . . . . -1.3(6) ?
    O3 C11 N7 C12 . . . . 178.2(4) ?
    O4 C14 N8 C15 . . . . -1.6(7) ?
    O4 C14 N8 C16 . . . . 179.0(4) ?
    C5 N3 O1 Mn1 . . . . 16.5(5) ?
    N4 Mn1 O1 N3 . . . . 171.2(3) ?
    N2 Mn1 O1 N3 . . . . -15.0(3) ?
    O3 Mn1 O1 N3 . . . . -101.5(3) ?
    C10 N6 O2 Mn1 . . . . -1.6(5) ?
    N4 Mn1 O2 N6 . . . . 5.5(3) ?
    N2 Mn1 O2 N6 . . . . -168.3(3) ?
    O4 Mn1 O2 N6 . . . . 101.4(3) ?
    O3 Mn1 O2 N6 . . . . -81.7(3) ?
    N7 C11 O3 Mn1 . . . . 179.5(3) ?
    O1 Mn1 O3 C11 . . . . 25.0(3) ?
    O2 Mn1 O3 C11 . . . . -155.5(3) ?
    N4 Mn1 O3 C11 . . . . 114.6(3) ?
    N2 Mn1 O3 C11 . . . . -65.2(3) ?
    N8 C14 O4 Mn1 . . . . 177.9(3) ?
    O1 Mn1 O4 C14 . . . . 117.2(4) ?
    O2 Mn1 O4 C14 . . . . -62.5(4) ?
    N4 Mn1 O4 C14 . . . . 27.6(4) ?
    N2 Mn1 O4 C14 . . . . -152.7(4) ?
loop_
    _geom_hbond_atom_site_label_D
    _geom_hbond_atom_site_label_H
    _geom_hbond_atom_site_label_A
    _geom_hbond_site_symmetry_A
    _geom_hbond_distance_DH
    _geom_hbond_distance_HA
    _geom_hbond_distance_DA
    _geom_hbond_angle_DHA
    _geom_hbond_publ_flag
    C2 H2 O7 1_465 0.93 2.54 3.433(6) 161 yes
    C5 H5 O7 1_565 0.93 2.60 3.402(6) 145 yes
    C12 H12A O8 1_565 0.96 2.49 3.399(6) 157 yes
    C13 H13A O3 . 0.96 2.41 2.797(5) 103 yes
    C13 H13C O5 2_767 0.96 2.40 3.261(7) 150 yes
    C14 H14 O6 . 0.93 2.59 3.477(6) 161 yes
data_global
_journal_date_recd_electronic     2008-10-16
_journal_date_accepted     2008-10-17
_journal_name_full     'Acta Crystallographica, Section E'
_journal_year     2008
_journal_volume     64
_journal_issue     11
_journal_page_first     m1462
_journal_page_last     m1462
_journal_paper_category     QM
_journal_coeditor_code     AT2654
_publ_contact_author_name     'Feng Wang'
_publ_contact_author_address
;
 Key Laboratory of Pesticide & Chemical Biology of Ministry of Education,
 College of Chemistry
 Central China Normal University
 Wuhan
 Hubei 430079
 China
;
_publ_contact_author_email     'wangfeng9802@126.com'
_publ_contact_author_fax     '86 27 61387218'
_publ_contact_author_phone     '86 27 61387218 '
_publ_section_title
;\
Bis(<i>N</i>,<i>N</i>-dimethylformamide-\k<i>O</i>)bis(1-methylimidazole-2-\
carbaldehyde oximato-\k^2^<i>N</i>,<i>O</i>)manganese(III) perchlorate
;
loop_
    _publ_author_name
    _publ_author_footnote
    _publ_author_address
    'Feng Wang' .
;College of Chemistry,
Central China Normal University,
Wuhan, Hubei 430079,
People's Republic of China
;
    'Jianming Zhang' .
;College of Chemistry,
Central China Normal University,
Wuhan, Hubei 430079,
People's Republic of China
;
    'Qirong Wang' .
;
School of Chemistry and Materials Science
Xiaogan University
Xiaogan
Hubei 432000
People's Republic of China
;
    'Shiying Huang' .
;
Hubei Polytechnic Institute
Xiaogan
Hubei 432000
People's Republic of China
;
_publ_section_synopsis     .
