# Supplementary material for: Bis(N,N-dimethyl­formamide-κO)bis­(1-methyl­imidazole-2-carbaldehyde oximato-κ2 N,O)manganese(III) perchlorate
Source: Acta Crystallogr Sect E Struct Rep Online. 2008 Oct 25;64(Pt 11):m1462. doi: 10.1107/S1600536808034016 (PMC2959584; doi:10.1107/S1600536808034016)
Supplement: Supplementary file 2 [file e-64-m1462-Isup2.hkl]

# 
# h,k,l, Fc-squared, Fo-squared, sigma(Fo-squared) and status flag 
# 
data_I
_shelx_title ' 080505b1 in P-1' 
_shelx_refln_list_code          4 
_shelx_F_calc_maximum      196.43 
_exptl_crystal_F_000       568.00 
_reflns_d_resolution_high  0.8407 
 
loop_ 
 _symmetry_equiv_pos_as_xyz 
 'x, y, z' 
 '-x, -y, -z' 
 
_cell_length_a     7.6158 
_cell_length_b    12.3239 
_cell_length_c    12.8600 
_cell_angle_alpha  82.841 
_cell_angle_beta   85.273 
_cell_angle_gamma  80.471 
 
_shelx_F_squared_multiplier     1.000 
 
loop_ 
 _refln_index_h 
 _refln_index_k 
 _refln_index_l 
 _refln_F_squared_calc 
 _refln_F_squared_meas 
 _refln_F_squared_sigma 
 _refln_observed_status 
   2   0   0     1359.30     1443.13     53.44 o 
   3   0   0      308.93      307.23     35.50 o 
   4   0   0       26.34       14.13      7.18 o 
   5   0   0     1510.99     1306.54     66.48 o 
   6   0   0       83.40       91.36     10.96 o 
   7   0   0        7.54       13.64     11.23 o 
   8   0   0       32.65       57.07     10.54 o 
  -8   1   0        8.11       18.93      8.93 o 
  -7   1   0       45.54       46.91      9.95 o 
  -6   1   0        2.12        0.87      4.82 o 
  -4   1   0      115.06       83.12     10.60 o 
  -2   1   0     2391.21     2557.47     91.73 o 
  -1   1   0     1027.98     1131.26     31.79 o 
   0   1   0      812.13      850.26     57.01 o 
   1   1   0     2377.38     2545.44     67.32 o 
   2   1   0    12442.33    13796.93    361.42 o 
   3   1   0      162.04      163.13      9.67 o 
   4   1   0     2498.25     2471.02     72.12 o 
   5   1   0       73.50       45.20     12.20 o 
   6   1   0       86.95      105.88     19.90 o 
   8   1   0        9.13        4.72      6.27 o 
  -8   2   0       22.64       25.58     10.75 o 
  -7   2   0       10.77       16.84     10.43 o 
  -6   2   0      188.90      183.67     19.86 o 
  -5   2   0     2556.52     2183.31    315.64 o 
  -4   2   0        9.03       10.98      8.81 o 
  -3   2   0      286.24      237.75     11.90 o 
  -2   2   0      257.47      233.78     11.44 o 
  -1   2   0     1821.61     2084.84     57.62 o 
   0   2   0       45.52       58.93      6.01 o 
   1   2   0      291.90      327.10      9.78 o 
   2   2   0      113.71      125.10      5.44 o 
   3   2   0     1417.29     1756.53     50.58 o 
   4   2   0     9449.35     9697.97    276.16 o 
   5   2   0       15.36       21.96      4.68 o 
   6   2   0       42.90       36.34      6.60 o 
   7   2   0      372.73      298.66     18.40 o 
   8   2   0        2.43        3.98      8.70 o 
  -8   3   0        1.66       16.53     13.20 o 
  -7   3   0       16.18        1.97      6.69 o 
  -6   3   0     1013.97      905.64     37.41 o 
  -5   3   0       14.98       19.34      6.23 o 
  -4   3   0       15.56       23.22      5.30 o 
  -3   3   0      212.98      310.43     14.69 o 
  -2   3   0     1556.84     1731.49     77.00 o 
  -1   3   0      692.49      635.66     16.53 o 
   0   3   0     3097.22     3369.10     90.08 o 
   1   3   0     2041.48     2337.44     62.87 o 
   2   3   0     4009.11     4487.26    118.64 o 
   3   3   0     2631.90     2595.55     71.39 o 
   4   3   0       42.33       39.03      4.78 o 
   5   3   0      143.29      154.24     10.97 o 
   6   3   0      292.81      298.30     23.43 o 
   7   3   0        0.39        4.43      6.56 o 
   8   3   0       93.00       97.40     22.54 o 
  -8   4   0       39.05       50.62     10.77 o 
  -7   4   0       20.33       30.34      8.65 o 
  -6   4   0      192.75      220.31     30.01 o 
  -5   4   0        3.29        8.93      5.29 o 
  -4   4   0      796.09      821.29     31.37 o 
  -3   4   0      114.82      105.58     12.87 o 
  -2   4   0      744.13      799.58     27.22 o 
  -1   4   0     1742.56     1884.80     44.48 o 
   0   4   0      139.61      166.10      5.75 o 
   1   4   0       38.70       38.37      2.08 o 
   2   4   0      306.93      305.80     10.08 o 
   3   4   0      418.57      375.33     13.18 o 
   4   4   0      110.58      104.80      6.91 o 
   5   4   0      841.06      749.67     48.98 o 
   6   4   0       22.39       24.32      4.82 o 
   7   4   0       21.27        2.42      6.92 o 
   8   4   0      423.74      476.13     45.39 o 
  -7   5   0       84.22      115.44     27.86 o 
  -6   5   0        0.45        3.52     11.60 o 
  -5   5   0       83.37      100.62     12.30 o 
  -4   5   0      126.51      115.89     14.82 o 
  -3   5   0      166.10      148.95     11.53 o 
  -2   5   0     5813.08     6374.04    172.80 o 
  -1   5   0      161.30      188.39      7.37 o 
   0   5   0        1.02        1.06      1.41 o 
   1   5   0     1448.84     1369.50     31.59 o 
   2   5   0       34.55       52.23      8.57 o 
   3   5   0     1888.52     2093.60     57.94 o 
   4   5   0      200.10      212.88      9.62 o 
   5   5   0      118.06      119.12     15.58 o 
   6   5   0      896.51      838.85     48.94 o 
   7   5   0       34.99       37.73     12.03 o 
   8   5   0        7.41        9.61     13.41 o 
  -7   6   0       80.85       84.77     12.97 o 
  -6   6   0      127.86      101.08     22.98 o 
  -5   6   0       69.74       65.48     10.53 o 
  -4   6   0      114.88      134.86     13.58 o 
  -3   6   0      194.21      191.56     13.92 o 
  -2   6   0       19.76       15.20      4.00 o 
  -1   6   0      996.33      989.53     23.25 o 
   0   6   0     1086.42     1122.78     25.38 o 
   1   6   0        0.18        1.84      1.21 o 
   2   6   0        1.71        7.27      4.59 o 
   3   6   0     1313.39     1213.77     59.75 o 
   4   6   0      296.97      293.27     21.72 o 
   5   6   0     1097.46     1014.65     54.82 o 
   6   6   0        2.91        0.04      6.23 o 
   7   6   0        3.68        5.45      7.53 o 
   8   6   0      211.87      165.42     32.32 o 
  -7   7   0      117.79      126.65     15.93 o 
  -6   7   0       33.25       44.49     15.05 o 
  -5   7   0       89.40      107.69     12.47 o 
  -4   7   0       14.86       24.53     11.03 o 
  -3   7   0      203.64      243.95     26.87 o 
  -2   7   0      107.43       67.40     10.97 o 
  -1   7   0       52.70       52.63      4.52 o 
   0   7   0       68.00       97.96      5.58 o 
   1   7   0      211.93      187.04      6.56 o 
   2   7   0      167.79      153.13     17.18 o 
   3   7   0      362.11      393.57     26.52 o 
   4   7   0        1.82       10.73      5.58 o 
   5   7   0      110.61      101.72     15.84 o 
   6   7   0       80.36       61.70     14.24 o 
   8   7   0        1.38        2.03     13.98 o 
  -6   8   0       62.02       77.38     11.70 o 
  -5   8   0      230.82      224.59     16.49 o 
  -4   8   0       44.72       27.29      6.06 o 
  -3   8   0       69.42       77.25      8.27 o 
  -2   8   0       56.49       65.24      7.19 o 
  -1   8   0      552.64      549.58     18.48 o 
   0   8   0       32.29       30.22      3.81 o 
   1   8   0       27.65       24.63      4.48 o 
   2   8   0       12.47       14.78      5.68 o 
   3   8   0      383.36      374.10     27.52 o 
   4   8   0      278.07      271.60     22.50 o 
   5   8   0        1.90        0.00      6.71 o 
   6   8   0        3.09        0.00      8.44 o 
   7   8   0      182.36      196.74     34.27 o 
   8   8   0       31.69       14.41     15.62 o 
  -6   9   0       35.92       17.42     17.28 o 
  -5   9   0        0.34        5.40      6.16 o 
  -4   9   0       32.39       52.51      8.69 o 
  -3   9   0      224.94      165.08    105.66 o 
  -2   9   0      731.85      696.05     23.99 o 
  -1   9   0      164.50      164.12      9.79 o 
   0   9   0       35.93       42.12      4.64 o 
   1   9   0      185.34      188.54     16.13 o 
   3   9   0       16.35       23.61      7.61 o 
   4   9   0        6.82        9.66      6.96 o 
   5   9   0       27.12       37.34      9.25 o 
   6   9   0      211.81      194.84     23.11 o 
   7   9   0       54.94       37.51     17.57 o 
  -5  10   0       68.94       88.10     13.86 o 
  -4  10   0       93.72      104.34     11.41 o 
  -3  10   0        8.41        9.94      4.57 o 
  -2  10   0        3.72        4.59      3.77 o 
  -1  10   0      344.32      309.35     14.11 o 
   0  10   0      209.20      221.53     26.52 o 
   1  10   0      417.86      377.18     53.89 o 
   2  10   0       14.95       34.09      9.19 o 
   3  10   0      182.32      184.59     18.15 o 
   4  10   0      150.80      152.81     16.99 o 
   5  10   0        0.50        1.10      6.83 o 
   6  10   0       13.08       33.30      9.89 o 
   7  10   0       43.95       50.97     19.51 o 
  -4  11   0       27.30       24.03      7.75 o 
  -3  11   0      896.62      819.74     31.41 o 
  -2  11   0        9.93       13.59     11.21 o 
  -1  11   0       18.32       33.36     12.68 o 
   0  11   0       31.54       34.31     13.28 o 
   1  11   0      340.52      323.21     32.41 o 
   2  11   0      279.74      287.95     22.54 o 
   3  11   0       77.50       73.83     12.90 o 
   4  11   0        1.09        3.37      6.97 o 
   5  11   0        5.36       12.31     11.38 o 
   6  11   0      228.74      279.38     41.97 o 
  -3  12   0       40.96       51.27     17.05 o 
  -2  12   0       14.85       26.52     13.02 o 
  -1  12   0      127.22      159.36     27.30 o 
   0  12   0       65.23       85.07     19.17 o 
   1  12   0       45.03       59.28     18.13 o 
   2  12   0        0.90        4.76     10.28 o 
   3  12   0      107.63       99.81     31.15 o 
   4  12   0       82.71       77.04     14.51 o 
   5  12   0       36.51       49.57     12.82 o 
   6  12   0        1.26        1.04     13.37 o 
  -2  13   0      172.10      194.41     32.32 o 
  -1  13   0       18.42       19.12     12.37 o 
   0  13   0       81.79      118.94     23.28 o 
   1  13   0      342.86      384.40     36.61 o 
   2  13   0       16.77        0.48     13.50 o 
   3  13   0       10.02       13.83     12.31 o 
   4  13   0       18.95       18.88     10.09 o 
   5  13   0       39.73       36.27     12.22 o 
  -1  14   0       87.07       87.83     22.76 o 
   0  14   0      304.68      313.91     37.38 o 
   1  14   0        2.16       15.75     10.95 o 
   2  14   0        4.85       21.72     14.71 o 
   3  14   0       31.61       26.31     18.43 o 
  -3 -14   1        7.86        4.50     15.88 o 
  -2 -14   1       12.20       28.43     16.70 o 
  -1 -14   1       58.27       91.82     21.89 o 
   0 -14   1       15.75       25.36     14.32 o 
  -5 -13   1       18.22       17.51     14.08 o 
  -4 -13   1        0.10        0.00      7.77 o 
  -3 -13   1       10.55       20.92      9.94 o 
  -2 -13   1       22.63       31.28     16.62 o 
  -1 -13   1        7.45       11.25     13.02 o 
   0 -13   1      189.75      215.00     30.68 o 
   1 -13   1      138.85      160.27     28.90 o 
   2 -13   1       17.79       18.56     12.94 o 
  -6 -12   1        2.06        5.22      9.94 o 
  -5 -12   1        0.10        6.23      8.80 o 
  -4 -12   1       72.90       69.83     13.95 o 
  -3 -12   1        1.30        4.90      7.67 o 
  -2 -12   1        8.34       18.49      9.08 o 
  -1 -12   1        0.27        5.37     11.47 o 
   0 -12   1      670.69      728.81     52.79 o 
   1 -12   1       11.88        5.93     10.47 o 
   2 -12   1       87.14      119.12     24.36 o 
   3 -12   1       38.02       38.47     16.31 o 
  -6 -11   1        5.00       16.70     10.47 o 
  -5 -11   1      322.32      283.55     24.64 o 
  -4 -11   1        4.20       15.06      8.84 o 
  -3 -11   1       86.92       77.57     13.69 o 
  -2 -11   1      224.33      215.32     20.38 o 
  -1 -11   1       28.31       25.74     15.06 o 
   0 -11   1       56.33       89.44     19.51 o 
   1 -11   1      161.52      166.11     24.88 o 
   2 -11   1      176.95      239.45     31.15 o 
   3 -11   1       14.48       30.97      6.70 o 
   4 -11   1      193.50      106.41     78.14 o 
  -7 -10   1       11.97       16.27     15.40 o 
  -6 -10   1       96.52      111.68     21.07 o 
  -5 -10   1      508.78      486.64     36.91 o 
  -4 -10   1       91.80      103.84     19.04 o 
  -3 -10   1      281.71      266.84     28.47 o 
  -2 -10   1       58.65       56.49     11.52 o 
  -1 -10   1        2.74       13.91      6.70 o 
   0 -10   1        1.17       10.60     10.04 o 
   1 -10   1      281.02      250.96     27.91 o 
   2 -10   1      151.11      157.58     14.97 o 
   3 -10   1       85.52      100.56     10.14 o 
   4 -10   1      474.15      439.14     21.03 o 
   5 -10   1       10.36       25.61      8.34 o 
  -7  -9   1       49.42       70.40     18.48 o 
  -6  -9   1      190.23      195.44     25.05 o 
  -5  -9   1       51.92       56.68     13.89 o 
  -4  -9   1        2.77       13.41      8.65 o 
  -3  -9   1       39.78       55.82     14.02 o 
  -2  -9   1      266.27      280.60     26.87 o 
  -1  -9   1      999.40     1138.76     59.86 o 
   0  -9   1      363.75      340.43     19.65 o 
   1  -9   1      274.95      307.69     13.70 o 
   2  -9   1      183.04      198.63     16.92 o 
   3  -9   1        8.85       12.47      4.34 o 
   4  -9   1       35.39       47.22      8.73 o 
   5  -9   1        7.11       17.77     11.94 o 
   6  -9   1       31.78       28.21      9.01 o 
  -7  -8   1      138.43      163.38     24.27 o 
  -6  -8   1        3.72        4.15      8.78 o 
  -5  -8   1      394.50      361.90     29.38 o 
  -4  -8   1      281.38      234.17     21.63 o 
  -3  -8   1      189.64      168.88     19.51 o 
  -2  -8   1     1118.49     1183.57     63.39 o 
  -1  -8   1      837.27      821.67     48.68 o 
   0  -8   1      122.96      131.61     12.38 o 
   1  -8   1     1212.10     1185.46     33.02 o 
   2  -8   1       68.44       90.50      9.96 o 
   3  -8   1        0.15        3.39      4.49 o 
   4  -8   1        6.09        5.11      7.68 o 
   5  -8   1        2.12        8.11      6.62 o 
   6  -8   1       35.75       44.13     18.26 o 
  -7  -7   1        6.58       13.59     10.56 o 
  -6  -7   1      602.50      570.32     39.50 o 
  -5  -7   1       11.44        9.61      7.75 o 
  -4  -7   1       41.56       41.80     10.00 o 
  -3  -7   1      476.54      423.08     28.60 o 
  -2  -7   1     2142.75     2295.26    106.92 o 
  -1  -7   1      506.22      510.21     14.21 o 
   0  -7   1     1262.88     1235.66     32.06 o 
   1  -7   1       54.64       63.91      8.00 o 
   2  -7   1      438.89      461.85     44.96 o 
   3  -7   1     1022.54      926.22     34.60 o 
   4  -7   1       87.21       85.06     11.03 o 
   5  -7   1      105.23      140.51     16.79 o 
   6  -7   1      261.88      252.04     21.62 o 
   7  -7   1        3.83       19.04     17.26 o 
  -7  -6   1      520.15      517.66     38.51 o 
  -6  -6   1       48.85       57.11     12.55 o 
  -5  -6   1        2.12        4.59      6.36 o 
  -4  -6   1     4837.14     4779.30    208.47 o 
  -3  -6   1       89.78       83.25     12.59 o 
  -2  -6   1      380.03      339.14     23.11 o 
  -1  -6   1      923.97     1159.23     27.77 o 
   0  -6   1      815.55      903.94     52.72 o 
   1  -6   1     1421.61     1469.51     37.14 o 
   2  -6   1        0.96        0.00      2.31 o 
   3  -6   1      177.57      186.28     12.28 o 
   4  -6   1      142.09      156.82     17.80 o 
   5  -6   1      273.61      292.61     20.41 o 
   6  -6   1        5.59       13.10      7.00 o 
   7  -6   1       78.75       81.30     27.58 o 
  -7  -5   1      105.55      118.12     19.17 o 
  -6  -5   1      531.28      491.92     35.09 o 
  -5  -5   1      741.06      700.17     41.84 o 
  -4  -5   1      112.53      118.50      5.62 o 
  -3  -5   1      179.33      208.86     16.92 o 
  -2  -5   1     1451.95     1423.10     67.54 o 
  -1  -5   1       56.88       58.29      2.78 o 
   0  -5   1      465.37      482.45     16.83 o 
   1  -5   1     2050.04     2214.83     52.60 o 
   2  -5   1      175.46      153.82      9.30 o 
   3  -5   1     1534.32     1368.67     44.49 o 
   4  -5   1        4.12        5.20      4.58 o 
   5  -5   1       11.36       12.25     10.12 o 
   6  -5   1       23.81       16.42      7.69 o 
   7  -5   1      298.01      305.61     24.45 o 
  -8  -4   1       14.20       31.28     12.50 o 
  -7  -4   1       35.37       42.45     11.90 o 
  -6  -4   1       36.09       43.27     11.08 o 
  -5  -4   1      212.26      190.08     17.35 o 
  -4  -4   1      838.06      785.15     42.88 o 
  -3  -4   1     1944.39     1915.58     43.95 o 
  -2  -4   1       19.83       12.29      4.76 o 
  -1  -4   1       42.27       40.15      7.23 o 
   0  -4   1     5854.94     6742.56    178.21 o 
   1  -4   1        3.23        5.36      2.53 o 
   2  -4   1      428.71      435.11     17.13 o 
   3  -4   1     1320.33     1495.54     47.42 o 
   4  -4   1      162.81      150.81     15.06 o 
   5  -4   1        6.63        8.13      5.07 o 
   6  -4   1       18.93       28.46     10.45 o 
   7  -4   1       33.65       22.29     18.02 o 
   8  -4   1       30.85       40.38     11.22 o 
  -8  -3   1        0.35        3.33      9.04 o 
  -7  -3   1        3.44        0.00      3.77 o 
  -6  -3   1      107.72      100.66      9.63 o 
  -5  -3   1      413.74      375.86     29.31 o 
  -4  -3   1      827.74      781.50     34.53 o 
  -3  -3   1      615.85      500.33     31.61 o 
  -2  -3   1     7230.41     7324.31    157.70 o 
  -1  -3   1     3052.10     3457.84    146.72 o 
   0  -3   1      167.56      179.14      9.30 o 
   1  -3   1       25.86       24.65      3.47 o 
   2  -3   1     5598.05     5992.87    161.86 o 
   3  -3   1        5.62        6.44      2.84 o 
   4  -3   1       20.32       17.11     10.86 o 
   6  -3   1      149.63      158.53     17.63 o 
   7  -3   1      120.28      161.08     16.92 o 
   8  -3   1       21.88       35.34     10.54 o 
  -8  -2   1      203.30      231.36     24.86 o 
  -7  -2   1        1.97       13.50     11.16 o 
  -6  -2   1      203.45      192.07     23.86 o 
  -3  -2   1     1481.21     1447.59     54.00 o 
  -2  -2   1     2632.05     2651.67     59.08 o 
  -1  -2   1     4874.04     4988.66    108.32 o 
   0  -2   1     4761.64     5739.44    150.99 o 
   1  -2   1    13162.34    15354.34    400.77 o 
   2  -2   1      185.32      166.64      9.69 o 
   3  -2   1       47.07       45.37      4.35 o 
   4  -2   1     2902.83     3030.10     79.84 o 
   5  -2   1      119.21      114.89     24.38 o 
   6  -2   1     1467.26     1394.17     64.75 o 
   7  -2   1       46.81       66.36     10.68 o 
   8  -2   1        6.08       23.97     10.04 o 
  -8  -1   1       17.27       20.41      6.96 o 
  -7  -1   1      277.45      266.58     33.84 o 
  -5  -1   1        8.57        2.05      5.30 o 
  -4  -1   1      767.87      454.10     32.49 o 
  -3  -1   1     6672.10     6389.85    171.45 o 
  -2  -1   1     1509.43     1495.12     47.60 o 
  -1  -1   1    10265.79    11281.26    241.62 o 
   0  -1   1       77.44       85.13      2.72 o 
   1  -1   1     1768.05     2038.75     58.78 o 
   2  -1   1    25203.04    28065.32    613.59 o 
   3  -1   1      314.05      315.54     13.20 o 
   4  -1   1      665.85      639.63     20.08 o 
   5  -1   1      952.16     1004.85     29.63 o 
   6  -1   1      741.69      724.70     37.17 o 
   7  -1   1       27.92       38.88      8.26 o 
   8  -1   1       71.56       99.99     17.70 o 
  -8   0   1      115.30      154.20     16.25 o 
  -7   0   1       27.33        0.00     10.08 o 
  -6   0   1        0.05        5.07      5.17 o 
  -5   0   1      184.86      182.20     13.79 o 
  -4   0   1      152.27      143.15     17.18 o 
  -3   0   1       84.48       82.73     17.96 o 
  -2   0   1     3131.05     3459.96    150.83 o 
  -1   0   1    11448.45    11484.83    590.36 o 
   0   0   1      213.10      188.88      5.17 o 
   1   0   1     9736.44    12067.37    347.39 o 
   2   0   1      681.06      771.62     20.01 o 
   3   0   1       13.02       10.80      2.98 o 
   4   0   1     2873.71     2897.47     83.16 o 
   5   0   1     1287.45     1319.79     36.89 o 
   6   0   1      375.02      318.25     23.53 o 
   7   0   1       91.42       84.33     11.39 o 
   8   0   1       76.24      141.79     18.74 o 
  -8   1   1       49.88       49.36     23.86 o 
  -7   1   1       20.18       38.55     15.49 o 
  -6   1   1      318.18      350.28     19.85 o 
  -5   1   1      212.18      216.02     15.62 o 
  -4   1   1      242.82      253.43     13.69 o 
  -3   1   1      573.43      629.84     26.42 o 
  -2   1   1      735.22      805.43     43.66 o 
  -1   1   1     3001.86     3505.28     94.63 o 
   0   1   1     2498.76     3142.76    130.97 o 
   1   1   1     6705.59     6803.07    523.47 o 
   2   1   1     2805.30     3206.96     96.65 o 
   5   1   1       62.22       50.41     12.29 o 
   6   1   1     1552.72     1260.93    132.56 o 
   7   1   1       63.07       67.20      9.89 o 
   8   1   1       65.73       69.32     13.33 o 
   9   1   1       45.18       44.09     14.88 o 
  -8   2   1       11.14        0.91      7.63 o 
  -7   2   1       17.49       21.00      7.20 o 
  -6   2   1       69.27       95.97     11.99 o 
  -5   2   1       48.48       56.35      8.88 o 
  -4   2   1      409.98      393.98     18.78 o 
  -3   2   1      271.77      289.20     13.94 o 
  -2   2   1      540.71      509.70     20.27 o 
  -1   2   1      412.71      438.39     12.02 o 
   0   2   1     2011.64     1962.45    132.07 o 
   1   2   1     1595.72     1915.58     37.62 o 
   2   2   1     1876.07     1861.64     64.82 o 
   3   2   1      560.76      704.91     22.87 o 
   4   2   1        0.70        5.01      2.58 o 
   5   2   1      466.09      433.37     34.03 o 
   6   2   1       58.62       45.03      6.19 o 
   7   2   1        4.52       14.48      5.16 o 
   8   2   1      321.01      337.58     24.62 o 
  -8   3   1       47.08       77.01     12.78 o 
  -7   3   1      188.49      204.19     17.47 o 
  -6   3   1      175.51      195.23     29.99 o 
  -5   3   1     1361.15     1231.26     44.56 o 
  -4   3   1       34.32       47.22      7.51 o 
  -3   3   1     1670.18     1650.24     82.60 o 
  -2   3   1     1542.44     1630.61     52.84 o 
  -1   3   1      385.67      369.31     12.35 o 
   0   3   1      310.44      378.51      9.43 o 
   1   3   1     1458.75     1647.05     32.97 o 
   2   3   1     2241.82     2248.96     52.26 o 
   3   3   1      256.84      218.05      8.94 o 
   4   3   1     2069.42     2265.12    109.40 o 
   5   3   1      266.46      238.77     12.03 o 
   6   3   1       48.31       49.57      6.18 o 
   7   3   1      583.18      522.62     20.09 o 
   8   3   1       66.50       73.43     19.25 o 
  -8   4   1        6.24       10.98      8.10 o 
  -7   4   1       36.82       30.38     11.58 o 
  -6   4   1      108.71      135.69     18.07 o 
  -5   4   1      975.11      940.18     61.70 o 
  -4   4   1      148.21      135.11     15.94 o 
  -3   4   1     2457.34     2128.94    103.02 o 
  -2   4   1        2.03        4.80      1.86 o 
  -1   4   1       27.32       23.28      9.71 o 
   0   4   1      848.40      793.92     17.92 o 
   1   4   1       23.29       33.45      2.31 o 
   2   4   1      963.54     1043.20     22.46 o 
   3   4   1      380.48      386.62     13.51 o 
   4   4   1      998.25      962.60     30.03 o 
   5   4   1      762.25      743.05     25.78 o 
   6   4   1       12.65       11.61      3.73 o 
   7   4   1       30.38       15.19     11.47 o 
   8   4   1       97.65      121.15     26.26 o 
  -7   5   1      243.13      284.37     21.45 o 
  -6   5   1       17.86       27.77      7.18 o 
  -5   5   1       44.47       52.41      9.85 o 
  -4   5   1       65.70       77.38      8.36 o 
  -3   5   1     1154.73     1058.94     44.88 o 
  -2   5   1      409.87      401.33     11.98 o 
  -1   5   1     4729.77     4843.81    121.85 o 
   0   5   1       27.98       25.37      2.78 o 
   1   5   1      666.13      720.83     18.06 o 
   2   5   1     2385.93     2303.13     46.34 o 
   3   5   1        2.38       11.26      2.25 o 
   4   5   1      423.73      455.23     16.52 o 
   5   5   1       82.36       96.94     10.80 o 
   6   5   1        4.45        9.30      7.36 o 
   7   5   1       66.65       85.58     21.12 o 
   8   5   1        8.25       18.74     14.41 o 
  -7   6   1       22.63       32.03      9.22 o 
  -6   6   1        1.28        6.28      5.36 o 
  -5   6   1       17.84       15.76      7.29 o 
  -4   6   1       26.07       40.67      6.55 o 
  -3   6   1      123.08      118.17      9.51 o 
  -2   6   1      173.54      142.87      6.59 o 
  -1   6   1      927.33      911.81     22.03 o 
   0   6   1        1.07        3.53      1.91 o 
   1   6   1        6.57       11.88      1.97 o 
   2   6   1      180.53      204.08      7.11 o 
   3   6   1      102.56       92.24      5.21 o 
   4   6   1     2130.96     2169.05     74.01 o 
   5   6   1       16.41       16.44      5.69 o 
   6   6   1       27.91       41.84      8.02 o 
   7   6   1       55.50       55.86     19.38 o 
   8   6   1        7.49       28.51     15.40 o 
  -7   7   1       36.13       35.58      9.36 o 
  -6   7   1      563.45      577.56     27.30 o 
  -5   7   1       18.14       19.15      6.46 o 
  -4   7   1        0.61        3.34      4.83 o 
  -3   7   1      428.25      412.78     18.84 o 
  -2   7   1      105.03       26.74     10.04 o 
  -1   7   1      372.14      378.15     11.96 o 
   0   7   1       37.28       33.88      3.63 o 
   1   7   1      390.54      410.14     13.21 o 
   2   7   1      294.22      365.81      9.88 o 
   3   7   1      436.71      481.63     23.65 o 
   4   7   1        0.15        3.10      3.58 o 
   5   7   1       14.44       18.84     13.95 o 
   6   7   1      510.30      507.17     48.91 o 
   7   7   1        0.37        5.28     13.63 o 
   8   7   1       44.96       83.59     23.58 o 
  -6   8   1       51.34       65.14     10.99 o 
  -5   8   1      392.71      379.03     25.89 o 
  -4   8   1      189.84      171.16     13.61 o 
  -3   8   1       16.30       20.01      6.31 o 
  -2   8   1        0.32        1.09      3.12 o 
  -1   8   1      139.88      131.90      7.28 o 
   0   8   1        8.50        8.58      2.54 o 
   1   8   1      191.74      181.60      7.38 o 
   2   8   1       68.95       76.72     10.51 o 
   3   8   1      809.88      854.45     36.24 o 
   4   8   1        0.79        0.00      7.62 o 
   5   8   1        4.54        2.66      8.87 o 
   6   8   1        5.50        0.00     10.69 o 
   7   8   1      144.50       92.64     23.88 o 
   8   8   1      148.56      150.18     31.54 o 
  -6   9   1       23.58       32.24     11.15 o 
  -5   9   1      117.79      138.70     13.82 o 
  -4   9   1       93.79       68.35      8.89 o 
  -3   9   1      169.40      181.36     22.44 o 
  -2   9   1     1510.94     1448.09     41.21 o 
  -1   9   1        2.11        5.07      3.11 o 
   0   9   1        0.72        8.35      2.98 o 
   1   9   1     1105.45     1112.03     43.63 o 
   2   9   1        0.04        0.00      3.54 o 
   3   9   1      670.27      625.32     56.79 o 
   4   9   1      431.18      390.90     23.28 o 
   5   9   1      312.42      336.46     35.67 o 
   6   9   1        7.61        0.00     11.21 o 
  -5  10   1        4.98        7.31      6.18 o 
  -4  10   1      181.02      194.05     15.22 o 
  -3  10   1       86.95       28.92     24.28 o 
  -2  10   1      151.67      138.84     13.63 o 
  -1  10   1      497.92      500.99     18.88 o 
   0  10   1      287.76      249.36     26.39 o 
   1  10   1       33.25       38.10      9.24 o 
   2  10   1      386.61      369.83     28.04 o 
   3  10   1      170.09      167.89     17.20 o 
   4  10   1        2.92        2.49      7.11 o 
   5  10   1      113.26       95.62     13.77 o 
   6  10   1        0.52       11.03     13.28 o 
   7  10   1       23.24        4.15     14.80 o 
  -4  11   1      193.78      182.35     15.25 o 
  -3  11   1       10.18       14.24      5.62 o 
  -2  11   1       41.21       48.46      7.49 o 
  -1  11   1       24.49       32.80     13.11 o 
   0  11   1       46.36       41.45     13.33 o 
   1  11   1       52.22       78.61     12.23 o 
   2  11   1      873.02      854.98     39.39 o 
   3  11   1       33.16       21.62      8.71 o 
   4  11   1        0.89        4.07      7.01 o 
   5  11   1      289.75      289.38     24.32 o 
   6  11   1       16.55       20.51     16.44 o 
  -3  12   1      278.62      294.14     38.55 o 
  -2  12   1       21.57       20.68     13.11 o 
  -1  12   1       46.40       65.68     18.43 o 
   0  12   1      234.56      254.94     30.03 o 
   1  12   1      118.82      129.72     23.36 o 
   2  12   1        0.18        6.04      7.71 o 
   3  12   1      180.40      195.69     20.71 o 
   4  12   1      199.54      185.73     20.64 o 
   5  12   1       25.11       25.05     16.44 o 
   6  12   1       36.40       30.63     17.87 o 
  -2  13   1       56.61       57.94     18.04 o 
  -1  13   1      140.41      147.89     27.13 o 
   0  13   1       93.81      120.85     23.49 o 
   1  13   1        5.61       16.62     11.34 o 
   2  13   1       63.73       50.32     17.65 o 
   3  13   1       17.81        7.71     12.61 o 
   4  13   1        7.95       12.46     10.14 o 
   5  13   1       24.25       37.34     19.51 o 
  -1  14   1       95.90       77.19     19.99 o 
   0  14   1      116.81      142.05     26.74 o 
   1  14   1      159.74      149.36     26.57 o 
   2  14   1       12.32       21.46     12.50 o 
   3  14   1       20.84       21.99     13.39 o 
   4  14   1      127.93      125.16     19.42 o 
  -2 -14   2        1.03        1.21     14.06 o 
  -1 -14   2        2.25       17.52     14.19 o 
   0 -14   2       10.20       27.69     14.06 o 
  -4 -13   2       17.22       21.04     11.27 o 
  -3 -13   2        2.32        0.00      8.87 o 
  -2 -13   2        0.36       11.29     15.71 o 
  -1 -13   2      131.74      155.98     29.38 o 
   0 -13   2        0.03        0.00     12.24 o 
   1 -13   2        1.24       14.06      9.95 o 
   2 -13   2       50.70       51.71     18.43 o 
  -5 -12   2        5.27       10.38     13.07 o 
  -4 -12   2       17.14       17.91     14.24 o 
  -3 -12   2      109.14       47.88     41.15 o 
  -2 -12   2       69.09       75.40     14.50 o 
  -1 -12   2       87.48       85.20     23.58 o 
   0 -12   2       98.46      132.53     25.57 o 
   1 -12   2      320.64      351.47     34.10 o 
   2 -12   2       13.29       39.89     14.84 o 
   3 -12   2        1.55        0.00      9.65 o 
  -6 -11   2      124.29      109.99     21.85 o 
  -5 -11   2        0.16        0.56      9.91 o 
  -4 -11   2       68.35       62.13     17.61 o 
  -3 -11   2      133.50      134.82     23.80 o 
  -2 -11   2       21.49       27.61     15.62 o 
  -1 -11   2      452.15      375.70     35.57 o 
   0 -11   2        0.47       14.37     12.63 o 
   1 -11   2        0.04        0.00      7.40 o 
   2 -11   2       16.70       27.26     12.63 o 
   3 -11   2      184.68      174.42     28.86 o 
   4 -11   2       20.61       20.38      7.11 o 
  -7 -10   2        9.09       31.54     14.45 o 
  -6 -10   2       37.47       43.74     14.88 o 
  -5 -10   2       15.89       19.04     11.21 o 
  -4 -10   2      325.80      288.38     27.69 o 
  -3 -10   2       24.08        7.23     10.34 o 
  -2 -10   2      311.12      301.67     29.68 o 
  -1 -10   2       35.83       31.54     13.89 o 
   0 -10   2        0.26        1.95     11.47 o 
   1 -10   2      122.02      139.50     22.93 o 
   2 -10   2       90.54       97.18      9.52 o 
   3 -10   2       68.41       88.61     19.25 o 
   4 -10   2       82.80      102.24     22.28 o 
   5 -10   2        9.59       12.82      6.86 o 
  -7  -9   2       58.13       48.37     16.10 o 
  -6  -9   2       77.18      105.58     20.25 o 
  -5  -9   2      550.04      481.32     36.00 o 
  -4  -9   2       17.15       18.17      9.09 o 
  -3  -9   2      143.90      142.70     20.73 o 
  -2  -9   2     2850.02     2945.46    139.37 o 
  -1  -9   2       75.50       79.87     17.52 o 
   0  -9   2      106.99      173.77     24.49 o 
   1  -9   2       22.35       31.20     12.46 o 
   2  -9   2        1.63        5.34      4.63 o 
   3  -9   2      757.64      704.85     30.47 o 
   4  -9   2      237.74      245.23     22.98 o 
   5  -9   2        1.03        0.00      6.21 o 
  -7  -8   2      254.02      290.81     32.49 o 
  -6  -8   2        9.89       12.81     10.51 o 
  -5  -8   2      286.03      249.62     24.53 o 
  -4  -8   2       98.81      113.88     17.44 o 
  -3  -8   2     1215.19     1103.43     60.32 o 
  -2  -8   2        3.30        0.00      6.23 o 
  -1  -8   2      211.00      209.25     23.58 o 
   0  -8   2     1285.22     1310.17     71.35 o 
   1  -8   2        3.86        6.48      4.22 o 
   2  -8   2     2131.88     2018.94     79.87 o 
   3  -8   2        0.44        6.21      6.81 o 
   4  -8   2        8.14        6.09     10.30 o 
   5  -8   2      210.64      238.71     37.36 o 
   6  -8   2        0.90        0.00      8.65 o 
  -8  -7   2       77.97       86.80     19.56 o 
  -7  -7   2      559.65      576.42     43.35 o 
  -6  -7   2        3.01        9.35      9.17 o 
  -5  -7   2      101.91      140.36     20.51 o 
  -4  -7   2      174.21      205.87     22.72 o 
  -3  -7   2      160.29      166.50     16.44 o 
  -2  -7   2     1794.28     1887.41     90.52 o 
  -1  -7   2     2946.79     3074.24     84.79 o 
   0  -7   2      217.83      245.66     13.07 o 
   1  -7   2       82.36      108.74      9.05 o 
   2  -7   2     2736.52     2575.06     76.14 o 
   3  -7   2       23.98       24.38      6.10 o 
   4  -7   2      228.41      203.30     16.00 o 
   5  -7   2      115.83      122.70     14.24 o 
   6  -7   2       36.76       17.65     16.68 o 
   7  -7   2      144.01      186.47     20.96 o 
  -8  -6   2      128.40      143.48     24.32 o 
  -7  -6   2       57.64       99.99     19.51 o 
  -6  -6   2      145.94      134.39     20.25 o 
  -5  -6   2      180.03      216.30     23.36 o 
  -4  -6   2       87.72      105.79     15.40 o 
  -3  -6   2     2095.34     2065.38     97.57 o 
  -2  -6   2      107.46      169.44     15.53 o 
  -1  -6   2       38.19       51.18      4.08 o 
   0  -6   2     1425.17     1459.98     51.60 o 
   1  -6   2      902.96      858.36     29.05 o 
   2  -6   2       81.14       93.42      8.61 o 
   3  -6   2        2.67        1.71      3.89 o 
   4  -6   2      214.97      221.63     15.90 o 
   5  -6   2       19.30       10.20      9.43 o 
   6  -6   2      594.55      527.13     27.46 o 
   7  -6   2       17.20       23.61     12.87 o 
  -8  -5   2        0.08        1.51     10.21 o 
  -7  -5   2       28.76       23.15     11.60 o 
  -6  -5   2      229.47      242.43     23.75 o 
  -5  -5   2      125.49      143.35     19.12 o 
  -4  -5   2     1303.26     1340.07     67.93 o 
  -3  -5   2      906.03      962.51     50.88 o 
  -2  -5   2      400.40      361.20     24.10 o 
  -1  -5   2      375.07      289.50     10.24 o 
   0  -5   2       31.80       41.01      4.33 o 
   1  -5   2       63.58       71.48      6.60 o 
   2  -5   2     1475.21     1416.44     44.09 o 
   3  -5   2      274.46      241.74     13.11 o 
   4  -5   2       23.05       18.85      5.46 o 
   5  -5   2      160.60      180.93     15.58 o 
   6  -5   2      326.73      293.49     27.26 o 
   7  -5   2        9.83       34.83      9.19 o 
  -8  -4   2       43.77       54.82     16.23 o 
  -7  -4   2       26.50       25.53     10.56 o 
  -6  -4   2       34.05       24.66      9.35 o 
  -5  -4   2      119.20      111.29      8.89 o 
  -4  -4   2     1433.72     1429.78     35.19 o 
  -3  -4   2      318.67      295.24      8.98 o 
  -2  -4   2      934.33      896.70     45.60 o 
  -1  -4   2       18.87       19.37      3.59 o 
   0  -4   2      235.61      233.20      9.41 o 
   1  -4   2     5808.31     6005.03    160.55 o 
   2  -4   2     1863.64     1964.81     57.23 o 
   3  -4   2      250.87      202.94     17.18 o 
   5  -4   2       86.91       78.71     10.26 o 
   6  -4   2       14.40       28.96      7.16 o 
   7  -4   2      210.10      228.71     20.16 o 
   8  -4   2       82.55       85.20     17.65 o 
  -8  -3   2       30.35       23.02     13.15 o 
  -7  -3   2      166.29      163.64     22.72 o 
  -6  -3   2       64.81       67.66      6.76 o 
  -5  -3   2      356.75      325.06     12.62 o 
  -4  -3   2      114.53      112.52      6.30 o 
  -3  -3   2      842.70      939.41     23.73 o 
  -2  -3   2     4093.68     3964.10     86.70 o 
  -1  -3   2     1521.82     1479.51     33.23 o 
   0  -3   2     2329.67     2619.79     71.07 o 
   1  -3   2     3478.50     3783.00    133.27 o 
   2  -3   2     2252.05     2365.31     87.27 o 
   3  -3   2     6624.55     6314.40    701.49 o 
   4  -3   2       18.94       27.28      5.47 o 
   5  -3   2        0.41        5.93      4.68 o 
   6  -3   2      230.35      272.02     27.69 o 
   7  -3   2       57.43       68.53     15.60 o 
   8  -3   2       58.47       38.68     12.68 o 
  -8  -2   2       57.42        1.64      9.91 o 
  -7  -2   2       52.22       72.46      8.97 o 
  -6  -2   2       50.26       55.87      6.89 o 
  -5  -2   2        8.65        6.77      3.01 o 
  -4  -2   2      579.84      582.84     18.40 o 
  -3  -2   2      910.61      887.66     23.10 o 
  -2  -2   2       95.09       96.08      4.24 o 
  -1  -2   2      106.00       79.83      6.28 o 
   0  -2   2     4717.56     5442.58    117.86 o 
   1  -2   2     8733.96     9935.74    260.91 o 
   2  -2   2     1871.58     2091.10     49.06 o 
   3  -2   2      183.81      181.74      8.93 o 
   4  -2   2     1422.28     1492.49     38.78 o 
   5  -2   2     4713.33     4729.83    134.24 o 
   6  -2   2        6.01       18.00      6.34 o 
   7  -2   2       14.95       18.07      7.20 o 
   8  -2   2        0.57        0.00      7.31 o 
  -8  -1   2       40.75       37.34      8.95 o 
  -7  -1   2      160.64      194.41     44.50 o 
  -6  -1   2       80.58       76.69      8.54 o 
  -5  -1   2       99.51      108.15      8.51 o 
  -4  -1   2      321.96      334.27     24.58 o 
  -3  -1   2     1106.12     1121.02     29.40 o 
  -2  -1   2      266.11      256.68      8.69 o 
  -1  -1   2     2206.69     2272.58     50.54 o 
   0  -1   2     1248.27     1252.65     28.71 o 
   1  -1   2      193.16      169.52      8.46 o 
   2  -1   2      896.92     1007.68     25.15 o 
   3  -1   2      402.99      343.61     11.47 o 
   4  -1   2      226.27      225.59      9.79 o 
   5  -1   2      285.03      283.25     20.26 o 
   6  -1   2      530.89      486.08     23.75 o 
   7  -1   2      567.78      598.48     48.09 o 
   8  -1   2       52.00       75.37     15.06 o 
  -8   0   2       30.28       17.80     10.42 o 
  -7   0   2      151.37      142.29     22.55 o 
  -6   0   2      172.01      148.48     12.00 o 
  -5   0   2       28.70       43.38      9.30 o 
  -4   0   2      294.31      258.23     16.44 o 
  -3   0   2     1139.56     1223.68     32.25 o 
  -2   0   2     2734.83     2835.28     65.18 o 
  -1   0   2       12.75       17.15      2.02 o 
   0   0   2     7187.47     7978.61    151.24 o 
   1   0   2      441.34      447.45     11.30 o 
   2   0   2      526.98      658.77     17.35 o 
   3   0   2      327.65      335.52     14.81 o 
   4   0   2     1052.89     1035.14     28.66 o 
   5   0   2     2129.34     2018.60     54.06 o 
   6   0   2       79.11       87.00     10.03 o 
   7   0   2       15.08       25.27      9.13 o 
   8   0   2       69.06       68.10     14.28 o 
  -8   1   2        2.20        0.00      6.45 o 
  -7   1   2       23.46       43.10     11.36 o 
  -6   1   2       28.82       27.01      6.41 o 
  -5   1   2      393.50      381.54     16.68 o 
  -4   1   2       12.07       20.31      4.15 o 
  -3   1   2       39.43       40.65      6.52 o 
  -2   1   2      842.21      831.91     20.22 o 
  -1   1   2     4785.84     5187.01    113.81 o 
   0   1   2       58.34       69.53      4.12 o 
   1   1   2       12.44       11.43      1.72 o 
   2   1   2      762.29      913.97     23.01 o 
   3   1   2      201.38      201.65      8.09 o 
   4   1   2       22.07        9.70      2.85 o 
   5   1   2      243.45      227.17     10.82 o 
   6   1   2      388.09      366.23     29.67 o 
   7   1   2       65.67       66.94     11.73 o 
   8   1   2      111.94      143.82     18.78 o 
  -8   2   2      106.87      153.04     16.50 o 
  -7   2   2        1.08        0.00      5.35 o 
  -6   2   2      182.60      182.73     14.09 o 
  -5   2   2     1371.77     1388.70     47.60 o 
  -4   2   2      414.79      394.59     15.91 o 
  -3   2   2      123.63       99.59      9.27 o 
  -2   2   2        9.80       12.80      2.51 o 
  -1   2   2     5532.78     6002.93    116.06 o 
   0   2   2     8407.11     9622.21    182.94 o 
   1   2   2     8822.44     8969.49    343.90 o 
   2   2   2     2467.41     2662.51     53.02 o 
   3   2   2       60.11       86.91      6.57 o 
   4   2   2     1155.53     1087.88     29.72 o 
   5   2   2       76.99      104.83      8.22 o 
   6   2   2      220.12      240.54     12.39 o 
   7   2   2      327.26      245.73     16.00 o 
   8   2   2       45.03       30.33      9.48 o 
   9   2   2      162.42      191.98     22.98 o 
  -8   3   2       45.47       71.22     19.15 o 
  -7   3   2      102.18      119.80     14.04 o 
  -6   3   2      923.25      872.66     36.53 o 
  -5   3   2       50.62       56.18      8.27 o 
  -4   3   2        0.62        0.00      2.68 o 
  -3   3   2      113.49      123.56      8.07 o 
  -2   3   2      395.06      331.09     12.08 o 
  -1   3   2     6032.80     6165.25    119.50 o 
   1   3   2     1617.87     1818.25     36.70 o 
   2   3   2       71.04       67.23      3.72 o 
   3   3   2     6728.05     7056.57    158.14 o 
   4   3   2     1082.99     1004.87     27.16 o 
   5   3   2       13.50       20.35      3.52 o 
   6   3   2      162.01      192.86     10.28 o 
   7   3   2       76.42       61.69      9.18 o 
   8   3   2      181.23      204.28     17.10 o 
  -8   4   2       13.09       14.72     10.72 o 
  -7   4   2       44.42       47.93      9.99 o 
  -6   4   2       61.33       90.52     11.96 o 
  -5   4   2      834.69      829.87     43.36 o 
  -4   4   2     1105.94      989.20     31.14 o 
  -3   4   2       11.46        7.99      3.03 o 
  -2   4   2       20.89       24.15      3.22 o 
  -1   4   2     1147.47     1089.54     24.72 o 
   0   4   2       42.15       49.77      3.42 o 
   1   4   2      539.60      478.72     11.73 o 
   2   4   2      598.25      629.35     14.81 o 
   3   4   2       18.35       21.72      2.91 o 
   4   4   2      672.25      611.96     18.33 o 
   5   4   2      374.66      368.12     13.68 o 
   6   4   2       78.61       75.58      7.07 o 
   7   4   2       11.73       22.80      6.24 o 
   8   4   2       70.11       74.03     20.47 o 
  -7   5   2       15.37       34.95      9.42 o 
  -6   5   2      104.83      119.66     14.39 o 
  -5   5   2        6.45        9.47      5.03 o 
  -4   5   2       11.74       16.58      4.85 o 
  -3   5   2       95.64       92.94      6.98 o 
  -2   5   2     3374.65     3351.63     69.36 o 
  -1   5   2      171.04      208.21     15.59 o 
   0   5   2      104.71      104.68      5.14 o 
   1   5   2      402.60      375.92     11.61 o 
   2   5   2       17.56       24.69      4.39 o 
   3   5   2     1752.27     1704.49     36.33 o 
   4   5   2      106.98      103.74      6.31 o 
   5   5   2       33.82       43.54      5.10 o 
   6   5   2       64.97       77.58     18.30 o 
   7   5   2        5.30        3.85     10.04 o 
   8   5   2        7.07       12.12     13.89 o 
  -7   6   2      220.41      230.88     20.54 o 
  -6   6   2       79.24       91.79     12.17 o 
  -5   6   2       26.45       31.67      7.29 o 
  -4   6   2      513.69      478.63     20.01 o 
  -3   6   2      584.92      528.10     32.02 o 
  -2   6   2      342.31      378.22     12.30 o 
  -1   6   2      505.02      493.67     22.69 o 
   0   6   2       68.56       60.86      4.60 o 
   1   6   2      138.80      155.30      6.65 o 
   2   6   2       37.73       46.28      3.45 o 
   3   6   2      377.89      425.58     11.89 o 
   4   6   2      241.56      227.77      9.57 o 
   5   6   2      513.62      561.63     26.14 o 
   6   6   2       14.46       15.66     11.86 o 
   7   6   2        1.31        5.93     12.24 o 
   8   6   2       86.87       61.05     19.73 o 
  -7   7   2      185.83      172.55     18.12 o 
  -6   7   2       65.60       54.36     10.19 o 
  -5   7   2       22.12       34.65     13.25 o 
  -4   7   2      124.50      117.97     10.99 o 
  -3   7   2        0.01        3.12      3.36 o 
  -2   7   2     1457.11     1311.12     51.58 o 
  -1   7   2      423.03      437.28     13.38 o 
   0   7   2        2.97        2.75      1.64 o 
   1   7   2      173.09      233.72      8.16 o 
   2   7   2      116.45      102.51      5.02 o 
   3   7   2      114.24      128.71      9.42 o 
   4   7   2      617.13      580.52     26.68 o 
   5   7   2      254.31      252.42     19.95 o 
   6   7   2        0.73        0.00      9.95 o 
   7   7   2      326.58      310.67     39.59 o 
   8   7   2       10.57        8.96     13.80 o 
  -6   8   2      243.49      225.87     18.40 o 
  -5   8   2      114.42      116.37     19.06 o 
  -4   8   2       49.16       39.63     12.07 o 
  -3   8   2      257.12      272.68     14.84 o 
  -1   8   2        4.91       10.18      2.93 o 
   0   8   2     1949.43     2022.83     51.94 o 
   1   8   2      136.96      131.79      6.67 o 
   2   8   2        0.17        2.38      4.30 o 
   3   8   2      155.53      161.28     14.31 o 
   4   8   2      484.27      448.38     23.63 o 
   5   8   2      231.82      227.50     16.73 o 
   6   8   2        5.19        0.00      9.26 o 
   7   8   2       91.98      125.09     28.08 o 
   8   8   2        1.38        0.00     11.81 o 
  -6   9   2      107.16      144.25     15.54 o 
  -5   9   2       50.25       54.20      9.55 o 
  -4   9   2       24.80       32.18      6.56 o 
  -3   9   2      102.27      114.18     10.65 o 
  -2   9   2      722.61      672.83     23.67 o 
  -1   9   2      259.50      261.93     12.59 o 
   0   9   2      137.07      135.37      7.47 o 
   1   9   2      454.04      421.29     21.97 o 
   2   9   2     1739.19     1649.68     60.14 o 
   3   9   2       23.96       25.87      7.38 o 
   4   9   2       86.26      110.60     13.53 o 
   5   9   2      212.30      259.91     34.96 o 
   6   9   2      112.00      147.93     28.95 o 
   7   9   2      148.15      148.67     30.68 o 
  -5  10   2      140.03      132.94     14.17 o 
  -4  10   2       73.68       90.84     11.04 o 
  -3  10   2        0.59        0.04      4.22 o 
  -2  10   2      342.69      359.24     16.72 o 
  -1  10   2       43.50       64.52      7.38 o 
   0  10   2       74.35      110.64     17.57 o 
   1  10   2      960.23      969.93     40.23 o 
   3  10   2        4.99        8.77      7.22 o 
   4  10   2      267.91      296.48     21.87 o 
   5  10   2        3.90        9.30      9.87 o 
   6  10   2        0.90        6.66     10.64 o 
   7  10   2      100.94       53.22     19.17 o 
  -4  11   2       44.46       52.07      8.71 o 
  -3  11   2      533.59      371.74     58.30 o 
  -2  11   2      218.45      216.53     13.76 o 
  -1  11   2      120.88      124.44     21.72 o 
   0  11   2        0.69        1.77      8.00 o 
   1  11   2      117.61      155.40     15.47 o 
   2  11   2      617.00      677.71     33.68 o 
   3  11   2      296.79      290.52     23.31 o 
   4  11   2        0.31        0.00      6.67 o 
   5  11   2      145.82      172.08     31.02 o 
   6  11   2      290.19      255.67     38.90 o 
   7  11   2        6.55        6.53     14.75 o 
  -3  12   2        0.60       11.35      5.91 o 
  -2  12   2        8.49       15.14     11.12 o 
  -1  12   2      132.78      147.50     25.79 o 
   0  12   2       57.50       79.18     19.30 o 
   1  12   2      207.59      204.31     26.44 o 
   2  12   2      105.36      108.52     15.02 o 
   3  12   2        2.84        7.57      8.38 o 
   4  12   2      101.50       94.59     15.65 o 
   5  12   2      363.66      348.05     44.09 o 
   6  12   2        2.08       17.83     15.23 o 
  -2  13   2       73.40       73.95     20.81 o 
  -1  13   2       38.19       49.72     17.05 o 
   0  13   2       16.25       21.76     11.99 o 
   1  13   2      145.21      175.89     26.52 o 
   2  13   2       67.27       84.98     19.86 o 
   3  13   2      224.79      213.75     30.20 o 
   4  13   2       17.54       41.75     17.35 o 
   5  13   2       28.34       32.80     19.25 o 
  -1  14   2      113.15      153.52     28.77 o 
   0  14   2      347.18      302.49     37.38 o 
   1  14   2       41.69       45.00     16.01 o 
   2  14   2       16.54       49.02     14.84 o 
   3  14   2       25.86       42.68     12.25 o 
   4  14   2        0.85        6.62     14.28 o 
  -4 -13   3       36.43       23.49     16.40 o 
  -3 -13   3        1.32        0.00      8.76 o 
  -2 -13   3       67.86       97.40     25.05 o 
  -1 -13   3       14.45       22.46     16.31 o 
   0 -13   3       91.39      114.01     24.53 o 
   1 -13   3        0.85       13.50     11.60 o 
  -5 -12   3       18.20       13.41     12.76 o 
  -4 -12   3       84.15      101.16     22.11 o 
  -3 -12   3       12.28       41.54     16.23 o 
  -2 -12   3       29.04        4.67     14.84 o 
  -1 -12   3       51.81       40.28     18.17 o 
   0 -12   3      238.72      303.74     36.91 o 
   1 -12   3       53.29       42.88     13.67 o 
   2 -12   3       57.29       46.08     15.40 o 
   3 -12   3        0.12        1.77     10.77 o 
  -6 -11   3       22.21       34.79     14.75 o 
  -5 -11   3       76.92      119.33     22.24 o 
  -4 -11   3       51.05       26.09     13.93 o 
  -3 -11   3       31.94       34.14     14.84 o 
  -2 -11   3       24.63       47.29     17.09 o 
  -1 -11   3      277.97      310.19     35.05 o 
   0 -11   3      150.99      181.08     28.90 o 
   1 -11   3       18.23       61.40     17.70 o 
   2 -11   3      132.36      153.99     25.70 o 
   3 -11   3       39.86       67.54     18.69 o 
   4 -11   3       78.79      103.63     23.84 o 
  -6 -10   3       37.11       39.72     14.11 o 
  -5 -10   3      189.34      199.25     26.87 o 
  -4 -10   3       58.86       39.07     13.67 o 
  -3 -10   3      486.87      454.36     36.52 o 
  -2 -10   3      172.06      164.98     24.62 o 
  -1 -10   3      106.81      110.81     22.41 o 
   0 -10   3      433.04      433.07     38.38 o 
   1 -10   3      181.37      215.65     28.90 o 
   2 -10   3      239.04      273.20     30.94 o 
   3 -10   3      463.20      502.41     25.54 o 
   4 -10   3       48.28       52.32     14.54 o 
   5 -10   3       51.44       46.87     12.59 o 
  -7  -9   3       26.60       25.57     13.93 o 
  -6  -9   3      247.35      255.11     30.89 o 
  -5  -9   3      221.44      234.08     28.08 o 
  -4  -9   3       39.51       22.85     10.21 o 
  -3  -9   3      254.40      204.53     23.88 o 
  -2  -9   3        6.09        6.97      9.04 o 
  -1  -9   3     1526.84     1560.65     83.46 o 
   0  -9   3       14.50       26.96     14.62 o 
   1  -9   3      195.80      206.22     27.04 o 
   2  -9   3       87.97      111.13     14.08 o 
   3  -9   3      525.56      480.83     48.40 o 
   4  -9   3      507.04      457.80     24.21 o 
   5  -9   3       17.26       20.78      7.88 o 
  -7  -8   3       16.50       11.64     11.51 o 
  -6  -8   3       53.29       57.20     16.05 o 
  -5  -8   3      170.86      159.62     23.06 o 
  -4  -8   3      172.38      138.03     20.12 o 
  -3  -8   3      708.24      659.50     42.32 o 
  -2  -8   3      993.66     1024.16     57.98 o 
  -1  -8   3       99.80      115.79     19.12 o 
   0  -8   3       69.42      104.93     18.78 o 
   1  -8   3     1669.94     1605.22     50.70 o 
   2  -8   3        0.12        0.00      2.69 o 
   3  -8   3        4.56        7.16      8.91 o 
   4  -8   3      206.92      181.84     16.10 o 
   5  -8   3       67.57       66.79     18.09 o 
   6  -8   3       92.35       95.69     20.03 o 
  -8  -7   3       10.55       29.42     14.41 o 
  -7  -7   3       43.69       54.95     16.36 o 
  -6  -7   3      136.86      173.59     24.92 o 
  -5  -7   3      372.33      302.36     27.35 o 
  -4  -7   3       11.61        3.59      7.27 o 
  -3  -7   3      291.15      257.45     22.80 o 
  -2  -7   3      800.56      683.77     40.93 o 
  -1  -7   3     1151.63     1240.72     65.51 o 
   0  -7   3        1.53       11.70      3.58 o 
   1  -7   3       27.75       30.11     12.53 o 
   2  -7   3      143.87      163.24     11.87 o 
   3  -7   3     1096.94     1039.60     37.61 o 
   4  -7   3       12.48       10.01      5.16 o 
   5  -7   3       10.14       16.64      6.94 o 
   6  -7   3       35.74       49.49     13.31 o 
  -8  -6   3        5.17        9.26     11.94 o 
  -7  -6   3      293.14      308.68     30.46 o 
  -6  -6   3        0.87        0.00      7.53 o 
  -5  -6   3      165.37      139.11     20.12 o 
  -4  -6   3       39.87       59.88     13.63 o 
  -3  -6   3       82.11       95.49     14.75 o 
  -2  -6   3     1201.63     1117.80     57.72 o 
  -1  -6   3       92.93      104.33      5.84 o 
   0  -6   3      961.94      903.68     41.69 o 
   1  -6   3      582.87      556.17     22.20 o 
   2  -6   3       83.57       61.56     14.47 o 
   3  -6   3       57.72       55.59      7.96 o 
   4  -6   3       86.31       80.61     15.66 o 
   5  -6   3      735.22      635.70     37.25 o 
   6  -6   3       36.23       26.20      8.11 o 
   7  -6   3        2.21        7.98      7.71 o 
  -8  -5   3        7.01       12.50      9.87 o 
  -7  -5   3      189.33      184.97     25.53 o 
  -6  -5   3        0.31        0.00      6.40 o 
  -5  -5   3      563.75      514.94     36.48 o 
  -4  -5   3      156.98      157.41     18.82 o 
  -3  -5   3       29.63       31.84      5.29 o 
  -2  -5   3      143.80      113.06     14.24 o 
  -1  -5   3      100.51      126.10     14.60 o 
   0  -5   3     2659.97     3017.03     83.48 o 
   1  -5   3     1406.86     1608.36     48.19 o 
   2  -5   3      557.77      445.85     18.18 o 
   3  -5   3      903.64      808.94     29.41 o 
   5  -5   3       20.30       11.37      5.53 o 
   6  -5   3      229.91      217.12     18.59 o 
   7  -5   3      411.64      392.00     25.73 o 
  -8  -4   3       49.21       57.33     16.27 o 
  -7  -4   3      120.86      115.83     20.21 o 
  -6  -4   3       38.72       40.72     11.47 o 
  -5  -4   3      309.60      275.58     24.01 o 
  -4  -4   3      554.26      535.13     19.93 o 
  -3  -4   3     2759.81     2906.07     65.52 o 
  -2  -4   3      105.39       87.68      3.86 o 
  -1  -4   3      140.01      136.55      9.22 o 
   0  -4   3      928.87      876.16     26.98 o 
   1  -4   3       44.74       68.01     18.26 o 
   2  -4   3     2759.00     2455.92    335.85 o 
   3  -4   3     1335.34      851.78     46.30 o 
   4  -4   3      113.53      127.29     11.14 o 
   5  -4   3      307.63      290.77     17.12 o 
   6  -4   3       90.05       70.49     10.79 o 
   7  -4   3        7.87        9.78      8.18 o 
   8  -4   3       28.37       36.61     13.93 o 
  -8  -3   3       21.87       20.73     12.07 o 
  -7  -3   3        0.52        0.00      7.66 o 
  -6  -3   3        4.18        4.57      3.13 o 
  -5  -3   3      349.86      324.46     12.62 o 
  -4  -3   3      124.80      106.19      6.29 o 
  -3  -3   3       87.71       78.01      5.11 o 
  -2  -3   3        4.57        7.42      2.03 o 
  -1  -3   3     5285.10     5709.33    123.69 o 
   0  -3   3      470.70      525.44     14.39 o 
   1  -3   3     4080.72     4646.71    125.10 o 
   2  -3   3     5945.88     6559.82    147.54 o 
   3  -3   3      780.94      770.21     25.13 o 
   4  -3   3      711.25      686.86     26.28 o 
   5  -3   3      111.10      127.29     12.32 o 
   6  -3   3        8.25       10.05      7.83 o 
   7  -3   3      436.59      493.43     33.58 o 
   8  -3   3       28.70       23.28     12.03 o 
  -7  -2   3       48.05       56.72      8.22 o 
  -6  -2   3       34.72       44.68     11.38 o 
  -5  -2   3      148.86      139.13      8.79 o 
  -4  -2   3       27.31       29.93      5.00 o 
  -3  -2   3      462.95      361.81     11.85 o 
  -2  -2   3      427.97      420.64     13.16 o 
  -1  -2   3       89.84       84.03      3.74 o 
   0  -2   3       66.53       90.18      3.98 o 
   1  -2   3      921.44     1024.04     25.91 o 
   2  -2   3       55.77       54.48      4.11 o 
   3  -2   3      302.15      278.51      9.99 o 
   4  -2   3     1073.46     1084.87     42.24 o 
   5  -2   3      218.34      250.89     14.78 o 
   6  -2   3      758.06      756.18     31.89 o 
   7  -2   3        0.28       16.57      8.52 o 
   8  -2   3        3.13        1.51      8.48 o 
  -8  -1   3        8.19       21.15      7.33 o 
  -7  -1   3       74.77       85.27     10.43 o 
  -6  -1   3       33.83       33.28      6.22 o 
  -5  -1   3       32.45       33.98      5.12 o 
  -4  -1   3     1943.57     1963.07     49.52 o 
  -3  -1   3      214.58      191.77      8.66 o 
  -2  -1   3       78.75       87.02      4.96 o 
  -1  -1   3      280.38      226.60      6.87 o 
   0  -1   3     7111.73     8205.12    212.17 o 
   1  -1   3      678.29      671.78     15.62 o 
   2  -1   3      268.83      314.96      9.96 o 
   3  -1   3        8.70       17.62      2.74 o 
   4  -1   3        8.18        3.24      2.57 o 
   5  -1   3      969.13      988.43     29.08 o 
   6  -1   3     1571.36     1570.17     53.11 o 
   7  -1   3       42.25       72.91     12.94 o 
   8  -1   3        1.45        6.10      8.78 o 
  -8   0   3      108.02      131.93     14.13 o 
  -7   0   3      152.50      126.59     16.51 o 
  -6   0   3       14.23       27.98      6.84 o 
  -5   0   3       33.89       49.71      6.24 o 
  -4   0   3      954.62      868.75     26.36 o 
  -3   0   3       22.08       21.50      3.60 o 
  -2   0   3      381.39      411.37     16.38 o 
  -1   0   3     1652.55     1667.76     35.01 o 
   0   0   3     2885.48     3283.43     64.26 o 
   1   0   3     2676.06     2915.98     57.42 o 
   2   0   3        6.06        4.96      1.72 o 
   3   0   3      172.11      160.80      7.08 o 
   4   0   3        4.87        8.26      2.78 o 
   5   0   3     1606.97     1489.31     40.34 o 
   6   0   3       48.64       59.95      8.96 o 
   7   0   3        2.04        2.99      6.36 o 
   8   0   3       91.39      109.90     17.74 o 
  -8   1   3       75.94      102.96     13.24 o 
  -7   1   3       72.82       60.44      9.61 o 
  -6   1   3      906.34      863.79     34.86 o 
  -5   1   3      123.03      127.08     10.29 o 
  -4   1   3      327.46      298.92     23.46 o 
  -3   1   3        3.10        6.34      2.33 o 
  -2   1   3      123.25       99.16      9.59 o 
  -1   1   3     4663.46     4561.63     89.43 o 
   0   1   3    21000.17    23681.96    448.17 o 
   1   1   3     3064.99     3512.66     68.44 o 
   2   1   3     1316.89     1378.68     29.56 o 
   3   1   3      411.18      394.11     12.61 o 
   4   1   3       23.67       35.33      4.38 o 
   5   1   3       13.17       19.92      3.98 o 
   6   1   3       81.57       87.65      9.80 o 
   7   1   3       75.59       81.13     13.67 o 
   8   1   3       56.14      100.47     16.31 o 
  -8   2   3       22.05       31.43      9.28 o 
  -7   2   3        4.92        0.00      5.32 o 
  -6   2   3      272.59      275.21     16.45 o 
  -5   2   3        4.69        5.74      4.42 o 
  -4   2   3      873.61      712.69     23.80 o 
  -3   2   3        8.57       10.17      2.88 o 
  -2   2   3      165.61      201.10      7.91 o 
  -1   2   3       31.26       32.84      3.65 o 
   0   2   3     9000.65    10206.14    195.01 o 
   1   2   3     9145.73    10282.22    220.48 o 
   2   2   3      290.06      173.12     13.24 o 
   3   2   3       80.79       66.43      9.26 o 
   4   2   3      212.86      190.93     11.45 o 
   5   2   3      998.17      982.56     37.75 o 
   6   2   3       54.89       13.98     25.74 o 
   7   2   3       29.51       17.58     10.06 o 
   8   2   3       63.50       20.51      7.14 o 
  -8   3   3       32.95       33.84      9.02 o 
  -7   3   3       37.68       56.38     13.15 o 
  -6   3   3      160.59      179.41     21.33 o 
  -5   3   3     1116.39     1130.73     35.93 o 
  -4   3   3       93.84       93.26      8.62 o 
  -3   3   3      342.06      293.80     11.32 o 
  -2   3   3     1757.02     1686.46     37.63 o 
  -1   3   3      338.95      316.42      9.68 o 
   0   3   3     3530.38     4076.90     80.08 o 
   1   3   3       29.41       37.52      6.45 o 
   2   3   3      598.19      519.70     12.81 o 
   3   3   3     1751.31     1810.93     38.55 o 
   4   3   3     2914.43     3102.46     73.01 o 
   5   3   3       27.21       27.37      4.03 o 
   6   3   3        1.07        4.06      7.18 o 
   7   3   3      650.98      641.58     27.90 o 
   8   3   3        4.69       10.86      7.49 o 
  -7   4   3       54.88       55.94     12.19 o 
  -6   4   3      660.57      595.67     26.16 o 
  -5   4   3      699.42      671.66     25.71 o 
  -4   4   3      458.36      407.04     17.54 o 
  -3   4   3      251.56      238.18     10.37 o 
  -2   4   3      218.92      210.02      8.64 o 
  -1   4   3       59.99       70.23      4.77 o 
   0   4   3        3.06        2.14      1.57 o 
   1   4   3       60.01       58.45      3.60 o 
   2   4   3      537.59      493.36     12.53 o 
   3   4   3        6.60       10.40      3.29 o 
   4   4   3      619.71      575.37     17.47 o 
   5   4   3      381.15      354.98     13.22 o 
   6   4   3       75.62       86.64      9.98 o 
   7   4   3       32.00       44.87     11.57 o 
   8   4   3       40.09       13.20     14.02 o 
  -7   5   3      147.11      163.56     16.71 o 
  -6   5   3      181.81      218.66     17.33 o 
  -5   5   3      442.17      420.01     20.66 o 
  -4   5   3      405.06      425.34     18.88 o 
  -3   5   3      194.33      195.19      9.70 o 
  -2   5   3      834.36      802.49     21.22 o 
  -1   5   3     2503.35     2571.85     48.58 o 
   0   5   3        6.04       10.11      2.10 o 
   1   5   3      121.37      123.55      5.34 o 
   2   5   3     1486.97     1351.34     29.35 o 
   3   5   3     1041.86     1079.92     24.89 o 
   4   5   3       24.69       19.02      3.21 o 
   5   5   3       56.07       48.82      7.59 o 
   6   5   3      133.08      115.33     11.07 o 
   7   5   3        1.39        0.00      8.65 o 
   8   5   3       81.53       74.77     20.42 o 
  -7   6   3        2.93        0.82     10.05 o 
  -6   6   3       35.69       23.15      6.95 o 
  -5   6   3       70.85       85.38     10.56 o 
  -4   6   3       61.63       78.25      9.29 o 
  -3   6   3     2258.80     2180.02     57.37 o 
  -2   6   3     2045.72     1970.89     47.17 o 
  -1   6   3        4.04        4.23      1.94 o 
   0   6   3     1011.42     1122.69     25.97 o 
   1   6   3      680.63      727.33     17.85 o 
   2   6   3      151.06      139.63      6.69 o 
   3   6   3       44.39       66.65      4.72 o 
   4   6   3      710.63      673.87     20.29 o 
   5   6   3       59.05       54.97      7.05 o 
   6   6   3       80.03       85.63     20.34 o 
   7   6   3        2.59        0.00      9.26 o 
   8   6   3       31.87       50.58     18.95 o 
  -6   7   3      101.58      136.38     14.97 o 
  -5   7   3        6.58       11.71      9.42 o 
  -4   7   3       23.39       25.24      6.02 o 
  -3   7   3      965.10      829.77     49.12 o 
  -2   7   3      223.25      208.25      9.53 o 
  -1   7   3     2593.62     2560.56     82.30 o 
   0   7   3     1847.53     1956.04     42.51 o 
   1   7   3       54.41       76.17      5.56 o 
   2   7   3      726.82      708.21     21.44 o 
   3   7   3      982.95      907.29     21.98 o 
   4   7   3      195.95      188.78     13.78 o 
   5   7   3        2.80        0.00      6.88 o 
   6   7   3      300.30      316.42     37.17 o 
   7   7   3        7.37        0.00     11.25 o 
   8   7   3       38.52       30.59     16.96 o 
  -6   8   3        0.12        0.04      9.33 o 
  -5   8   3       49.32       67.92     12.29 o 
  -4   8   3      180.97      174.81     13.75 o 
  -3   8   3        4.39        6.50      4.35 o 
  -2   8   3        7.02       12.68      4.30 o 
  -1   8   3      575.47      539.09     18.00 o 
   0   8   3        6.50        4.22      2.65 o 
   1   8   3       58.87       69.55      5.27 o 
   2   8   3      117.77      105.86      5.86 o 
   3   8   3       54.36       64.93      9.64 o 
   4   8   3     1243.85     1186.89     46.23 o 
   5   8   3      245.44      285.44     35.18 o 
   6   8   3        5.10        9.69     12.29 o 
   7   8   3       74.53       48.68     17.05 o 
   8   8   3      100.82      107.95     25.61 o 
  -5   9   3      167.14      162.18     15.30 o 
  -4   9   3       63.82       73.87      9.68 o 
  -3   9   3      292.03      253.98     15.15 o 
  -1   9   3        5.55        9.89      6.00 o 
   0   9   3      189.03      195.88      9.11 o 
   1   9   3      281.27      284.63     10.29 o 
   2   9   3       21.61       28.15      7.34 o 
   3   9   3      914.05      930.50     39.67 o 
   4   9   3       87.35       95.27     12.33 o 
   5   9   3       90.18       83.81     20.42 o 
   6   9   3      244.51      231.92     35.05 o 
   7   9   3      215.40      214.09     35.48 o 
  -5  10   3       73.89       71.26     11.49 o 
  -4  10   3       55.37       53.13      8.76 o 
  -3  10   3       30.50       40.14     14.75 o 
  -2  10   3        2.25        7.22      5.74 o 
  -1  10   3      464.98      435.63     20.61 o 
   0  10   3      931.25      888.30     30.53 o 
   1  10   3      156.06      168.78     15.27 o 
   2  10   3      958.17      553.75     41.02 o 
   3  10   3      250.64      307.63     23.36 o 
   4  10   3        0.77        0.00      6.74 o 
   5  10   3        2.71       16.87     11.55 o 
   6  10   3       33.37       44.87     18.13 o 
   7  10   3        6.31       30.98     17.44 o 
  -4  11   3       91.63       85.32     14.61 o 
  -3  11   3      213.24      135.35     30.22 o 
  -2  11   3      447.93      425.98     19.61 o 
  -1  11   3        1.21        4.77      4.31 o 
   0  11   3        5.85        0.00      7.01 o 
   1  11   3      577.22      491.11     26.07 o 
   2  11   3      904.17      984.01     58.46 o 
   3  11   3      116.40      133.44     16.45 o 
   4  11   3        5.42       16.66     12.85 o 
   5  11   3        1.46       15.10     14.06 o 
   6  11   3        0.05        0.00     11.29 o 
   7  11   3      168.98      199.16     37.99 o 
  -3  12   3      119.65      164.35     18.54 o 
  -2  12   3       78.31       89.48     22.80 o 
  -1  12   3      161.58      192.20     28.64 o 
   0  12   3       69.68       67.80     16.70 o 
   1  12   3       21.31       25.70     11.08 o 
   2  12   3       94.73       79.82     16.55 o 
   3  12   3       56.38       57.12     12.06 o 
   4  12   3      192.73      212.79     33.66 o 
   5  12   3      261.41      267.23     41.28 o 
   6  12   3      134.61      202.02     37.04 o 
  -2  13   3       21.40       32.32     16.14 o 
  -1  13   3       65.93       72.56     18.91 o 
   0  13   3       23.40       18.61     12.07 o 
   1  13   3      190.07      195.79     28.38 o 
   2  13   3      189.51      229.77     21.41 o 
   3  13   3        1.32        4.67      8.52 o 
   4  13   3        5.94       21.16     15.32 o 
   5  13   3      115.64      136.99     30.68 o 
  -1  14   3       97.72       88.83     23.54 o 
   0  14   3       32.32       30.89     14.37 o 
   1  14   3       54.11       68.49     18.35 o 
   2  14   3       10.39        3.42      8.96 o 
   3  14   3       23.72        4.54     11.42 o 
   4  14   3      111.34      148.97     31.80 o 
  -3 -13   4       14.16       17.96     15.79 o 
  -2 -13   4        5.89       11.68     12.85 o 
  -1 -13   4      160.43      197.56     34.53 o 
   0 -13   4       11.97       17.18     14.84 o 
   1 -13   4        3.80       13.67     12.98 o 
  -4 -12   4      104.45       96.96     23.19 o 
  -3 -12   4        5.48       10.47     13.89 o 
  -2 -12   4       40.00       36.43     16.87 o 
  -1 -12   4       48.93       11.68     16.62 o 
   0 -12   4       27.10       40.80     15.75 o 
   1 -12   4      451.94      483.18     43.23 o 
   2 -12   4        0.10        9.61     10.86 o 
  -5 -11   4        2.24        3.03     10.21 o 
  -4 -11   4       32.32       43.66     14.84 o 
  -3 -11   4       12.03       25.40     13.67 o 
  -2 -11   4      192.54      206.00     29.47 o 
  -1 -11   4      206.36      250.31     33.06 o 
   0 -11   4      731.51      696.45     52.66 o 
   1 -11   4       29.24       48.85     18.35 o 
   2 -11   4       53.11       57.89     16.62 o 
   3 -11   4      268.14      254.46     35.39 o 
   4 -11   4       15.23       20.25     15.66 o 
  -6 -10   4        1.51        6.84     10.34 o 
  -5 -10   4       31.17       31.67     13.11 o 
  -4 -10   4      227.10      230.10     28.56 o 
  -3 -10   4        0.10        2.81      9.74 o 
  -2 -10   4       79.54      111.55     22.33 o 
  -1 -10   4       80.42       82.08     20.64 o 
   0 -10   4      268.19      280.68     33.79 o 
   1 -10   4      330.51      339.44     33.79 o 
   2 -10   4      200.99      208.77     27.95 o 
   3 -10   4        3.49        1.94      5.92 o 
   4 -10   4       89.46       90.72     25.81 o 
  -7  -9   4        0.92        0.00     10.56 o 
  -6  -9   4      126.55      150.57     25.44 o 
  -5  -9   4      328.58      327.97     31.11 o 
  -4  -9   4       98.55       98.44     18.65 o 
  -3  -9   4      185.52      178.18     23.54 o 
  -2  -9   4      683.19      619.65     43.44 o 
  -1  -9   4      179.26      164.12     24.58 o 
   0  -9   4        8.95        8.48     12.55 o 
   1  -9   4      488.32      460.59     38.08 o 
   2  -9   4      288.73      264.65     16.20 o 
   3  -9   4      900.19      889.63     35.40 o 
   4  -9   4      498.21      446.13     60.81 o 
   5  -9   4        1.80        3.71      6.37 o 
  -7  -8   4       73.20       80.18     20.38 o 
  -6  -8   4       30.72       34.05     13.11 o 
  -5  -8   4       19.02       21.55     11.64 o 
  -4  -8   4       69.95       96.66     17.74 o 
  -3  -8   4        6.81       19.43      9.17 o 
  -2  -8   4      200.57      206.87     23.36 o 
  -1  -8   4      366.70      374.14     30.63 o 
   0  -8   4      133.01      156.03     22.67 o 
   1  -8   4       41.30       43.60      6.53 o 
   2  -8   4      113.90      102.72     14.58 o 
   3  -8   4       14.26       19.04      7.57 o 
   4  -8   4       77.07       66.75     17.03 o 
   5  -8   4       78.45       97.57     13.32 o 
   6  -8   4       21.76       16.81     14.84 o 
  -7  -7   4       82.77       84.42     20.03 o 
  -6  -7   4       36.49       37.86     14.11 o 
  -5  -7   4       23.92       20.16     10.77 o 
  -4  -7   4       12.69       37.99     11.86 o 
  -3  -7   4       99.58       84.72     15.66 o 
  -2  -7   4      409.86      422.82     30.50 o 
  -1  -7   4     1630.71     1644.72     83.03 o 
   0  -7   4      259.51      323.43     23.65 o 
   1  -7   4      285.58      296.63     24.92 o 
   2  -7   4     1864.07     1807.44     56.90 o 
   3  -7   4        1.69        1.45      4.26 o 
   4  -7   4       74.42       70.36     13.91 o 
   5  -7   4        3.53        0.20      5.01 o 
   6  -7   4       44.00       45.52      9.69 o 
  -8  -6   4      113.79      137.59     25.61 o 
  -7  -6   4       10.85       18.48     11.64 o 
  -6  -6   4        4.27        5.88      9.26 o 
  -5  -6   4       14.31       10.12      8.26 o 
  -4  -6   4      415.42      358.13     29.38 o 
  -3  -6   4     1603.92     1574.80     79.70 o 
  -2  -6   4      712.97      776.58     44.65 o 
  -1  -6   4       79.99       92.13      5.93 o 
   0  -6   4       93.25       90.92      9.67 o 
   1  -6   4      619.97      565.90     39.22 o 
   2  -6   4      732.99      640.98     24.61 o 
   3  -6   4      423.17      458.42     20.82 o 
   4  -6   4      152.19      140.19     16.79 o 
   5  -6   4       21.04       20.39      8.07 o 
   6  -6   4      374.58      339.38     21.29 o 
   7  -6   4       21.66       34.66     11.77 o 
  -8  -5   4        0.33        0.00      9.61 o 
  -7  -5   4      101.86      116.18     21.89 o 
  -6  -5   4      297.01      278.65     27.48 o 
  -5  -5   4      219.09      210.33     24.84 o 
  -4  -5   4      145.07      160.83     20.08 o 
  -3  -5   4      236.16      243.82     21.07 o 
  -2  -5   4     1005.99     1033.40     25.20 o 
  -1  -5   4      749.78      700.77     22.53 o 
   0  -5   4      788.90      976.06     30.75 o 
   1  -5   4      177.61      180.28     16.36 o 
   2  -5   4      299.57      309.38     14.45 o 
   4  -5   4      592.29      535.71     50.95 o 
   5  -5   4      408.00      348.12     25.25 o 
   6  -5   4      201.97      202.35     17.83 o 
   7  -5   4       97.89      159.66     22.46 o 
  -8  -4   4      171.74      194.71     28.77 o 
  -7  -4   4       13.57        0.39      9.04 o 
  -6  -4   4       37.85       47.03     12.63 o 
  -5  -4   4      127.93      175.45     21.76 o 
  -4  -4   4      543.73      462.65     21.71 o 
  -3  -4   4      441.10      468.78     13.72 o 
  -2  -4   4       15.69       11.95      1.82 o 
  -1  -4   4      486.26      529.72     14.60 o 
   0  -4   4     1179.18     1247.05     37.35 o 
   1  -4   4     3965.87     4253.91    116.44 o 
   2  -4   4       88.81      116.76      8.52 o 
   3  -4   4      245.27      249.39     12.81 o 
   4  -4   4      236.16      222.98     14.82 o 
   5  -4   4       28.16       35.76     10.88 o 
   6  -4   4      394.09      373.96     41.47 o 
   7  -4   4      207.49      167.28     21.89 o 
  -8  -3   4       17.19       23.36     12.33 o 
  -7  -3   4       33.91       37.12     13.15 o 
  -6  -3   4      257.82      256.19     27.61 o 
  -5  -3   4       35.81       38.03      4.88 o 
  -4  -3   4      129.57      134.42      7.28 o 
  -3  -3   4      197.79      232.28      8.75 o 
  -2  -3   4        5.55        1.36      1.27 o 
  -1  -3   4      461.71      415.03     11.95 o 
   0  -3   4      142.26      166.68      6.47 o 
   1  -3   4       99.75      115.14     22.09 o 
   2  -3   4      245.64      260.75     10.13 o 
   3  -3   4      757.16      848.54     23.93 o 
   4  -3   4       32.79       25.00      6.84 o 
   5  -3   4       88.76      115.08     11.99 o 
   6  -3   4        2.72        2.60      5.16 o 
   7  -3   4       62.96       58.97     14.28 o 
   8  -3   4       80.34       93.16     18.09 o 
  -8  -2   4       22.75       27.52     13.20 o 
  -6  -2   4        5.87        1.68      3.88 o 
  -5  -2   4        8.93       11.37      3.28 o 
  -4  -2   4       56.49       42.80      5.35 o 
  -3  -2   4        9.92       11.10      2.48 o 
  -2  -2   4      647.22      615.17     16.88 o 
  -1  -2   4      918.81      915.83     20.94 o 
   0  -2   4       56.43       59.79      6.96 o 
   1  -2   4        1.79        1.53      1.41 o 
   2  -2   4     1034.91     1050.64     27.30 o 
   3  -2   4      397.19      376.92     12.69 o 
   4  -2   4      146.61      140.77      8.06 o 
   5  -2   4      391.20      375.92     18.45 o 
   6  -2   4        0.35        1.47      6.14 o 
   7  -2   4        3.44        1.82      6.06 o 
   8  -2   4       69.60       76.11     16.31 o 
  -8  -1   4       91.46      110.72     26.00 o 
  -7  -1   4       76.35       92.26     10.41 o 
  -6  -1   4        6.62       11.14      5.02 o 
  -5  -1   4      352.91      342.19     29.74 o 
  -4  -1   4      384.91      350.94     13.77 o 
  -3  -1   4       45.93       48.35      4.83 o 
  -2  -1   4     1438.49     1327.05     33.28 o 
  -1  -1   4        2.03        3.25      1.95 o 
   0  -1   4       35.92       38.21      3.03 o 
   1  -1   4      264.14      235.40      7.41 o 
   2  -1   4      546.39      498.62     14.64 o 
   3  -1   4       71.24       86.23      5.78 o 
   4  -1   4      214.01      208.12     15.77 o 
   5  -1   4       19.14       17.63      4.14 o 
   6  -1   4      167.19      178.05     18.87 o 
   7  -1   4      247.44      254.85     25.01 o 
   8  -1   4        7.49       18.61      9.22 o 
  -8   0   4       35.95       41.62     12.61 o 
  -7   0   4      343.54      312.82     25.01 o 
  -6   0   4       50.75       49.37      7.40 o 
  -5   0   4      274.01      270.28     19.23 o 
  -4   0   4     1445.04     1437.02     39.11 o 
  -3   0   4     2389.69     2342.98     57.07 o 
  -2   0   4      656.78      678.86     17.83 o 
  -1   0   4     1469.39     1608.10     34.51 o 
   0   0   4      247.62      190.57      6.23 o 
   1   0   4      214.17      229.31      7.83 o 
   2   0   4     2311.69     2308.67     54.21 o 
   3   0   4      529.54      575.90     16.99 o 
   4   0   4      248.91      222.71      9.78 o 
   5   0   4     1805.01     1933.76     50.32 o 
   6   0   4      619.09      548.64     31.63 o 
   7   0   4        5.88        0.87      6.01 o 
   8   0   4        6.01        6.84      7.96 o 
  -8   1   4        0.23        7.37      6.25 o 
  -7   1   4      453.15      394.01     33.64 o 
  -6   1   4        9.66       17.38      5.29 o 
  -5   1   4      191.67      205.21     13.14 o 
  -4   1   4     1398.77     1267.72     44.57 o 
  -3   1   4       28.90       23.41      6.75 o 
  -2   1   4      870.18      813.59     20.88 o 
  -1   1   4      517.06      492.15     13.44 o 
   0   1   4        0.55        3.19      1.39 o 
   1   1   4     3669.46     4045.75     79.10 o 
   2   1   4       20.60       11.76      2.67 o 
   3   1   4       14.35       12.24      2.32 o 
   4   1   4      986.91      818.66     23.60 o 
   5   1   4      285.87      252.46     13.68 o 
   6   1   4      217.33      207.58     13.96 o 
   7   1   4       27.54       40.80      9.52 o 
   8   1   4       17.81       19.08      9.78 o 
  -8   2   4      131.78      146.71     18.45 o 
  -7   2   4       11.10       18.73      6.89 o 
  -6   2   4       72.80       69.19      9.35 o 
  -5   2   4      885.75      847.13     28.95 o 
  -4   2   4       94.67       85.58      8.18 o 
  -3   2   4      361.58      303.93     11.52 o 
  -2   2   4        2.01        2.38      2.24 o 
  -1   2   4     1329.39     1307.76     29.37 o 
   0   2   4    38586.36    41666.64    786.94 o 
   1   2   4     4354.51     4751.63     92.77 o 
   2   2   4        0.27        5.77      2.80 o 
   3   2   4      494.93      457.99     15.41 o 
   4   2   4      203.53      185.03      8.14 o 
   5   2   4       19.42       20.42      4.75 o 
   6   2   4      343.14      317.58     16.67 o 
   7   2   4       48.14       57.90      9.36 o 
   8   2   4        9.29       13.28      8.83 o 
  -8   3   4        0.62        4.69      7.20 o 
  -7   3   4        1.46        7.14      5.75 o 
  -6   3   4      351.48      338.85     19.52 o 
  -5   3   4       28.24       28.74      6.22 o 
  -4   3   4      120.95      115.46     11.06 o 
  -3   3   4       62.82       59.96      5.86 o 
  -2   3   4       12.61        6.70      2.53 o 
  -1   3   4     2192.11     1971.11     70.38 o 
   0   3   4     5110.26     6040.53    117.83 o 
   1   3   4      230.94      240.66      7.50 o 
   2   3   4        8.08        3.58      3.24 o 
   4   3   4      342.54      320.65     14.04 o 
   5   3   4      250.10      226.79     12.94 o 
   6   3   4      179.80      138.00     25.49 o 
   7   3   4       67.97       73.15      9.80 o 
   8   3   4      100.11      156.33     19.56 o 
  -7   4   4        8.41        0.63      6.86 o 
  -6   4   4        3.04        3.43      9.01 o 
  -5   4   4      851.34      857.56     30.45 o 
  -4   4   4     1744.67     1677.36     53.17 o 
  -3   4   4      158.44      150.48      9.36 o 
  -2   4   4     1865.05     1924.53     43.18 o 
  -1   4   4     1460.33     1452.15     32.63 o 
   0   4   4       75.95       75.33      4.83 o 
   2   4   4      396.91      476.87     14.83 o 
   3   4   4       25.30       30.07      2.98 o 
   4   4   4     1563.07     1700.04     46.10 o 
   5   4   4      472.76      507.30     21.64 o 
   6   4   4        5.56        8.30      4.40 o 
   7   4   4      203.46      194.92     15.42 o 
   8   4   4      112.18      134.82     25.23 o 
  -7   5   4       50.95       72.26     11.03 o 
  -6   5   4      780.56      758.95     46.93 o 
  -5   5   4      205.35      196.63     17.18 o 
  -4   5   4       83.27       97.28      9.79 o 
  -3   5   4       78.12       82.03      7.34 o 
  -2   5   4     2805.73     2660.39     59.15 o 
  -1   5   4      931.64      926.87     22.97 o 
   0   5   4      306.42      264.61     41.30 o 
   1   5   4      100.54      119.59      5.65 o 
   2   5   4       68.49       69.03      4.63 o 
   3   5   4     3855.53     3815.64     76.78 o 
   4   5   4      536.16      599.01     19.07 o 
   5   5   4       44.78       49.62      7.02 o 
   6   5   4        8.92       21.21      5.49 o 
   7   5   4       65.68       67.37     18.99 o 
   8   5   4       62.86       90.73     23.19 o 
  -7   6   4       49.07       66.20     15.90 o 
  -6   6   4       52.03       48.25     12.30 o 
  -5   6   4       67.15       64.56     10.90 o 
  -4   6   4      467.56      426.62     28.08 o 
  -3   6   4       65.93       72.50     12.44 o 
  -2   6   4      114.64      129.02      8.04 o 
  -1   6   4     1167.36     1127.39     27.43 o 
   0   6   4      603.77      524.11     52.92 o 
   1   6   4      584.37      594.45     15.78 o 
   2   6   4     3143.49     3323.54     67.51 o 
   3   6   4       54.03       62.46      4.85 o 
   4   6   4       35.36       44.76      6.03 o 
   5   6   4      727.41      661.07     26.10 o 
   6   6   4        0.21        0.00      9.52 o 
   7   6   4       84.70       86.06     20.99 o 
   8   6   4       45.95       78.19     21.63 o 
  -6   7   4        9.11       17.63     10.41 o 
  -5   7   4       84.00       87.90     10.87 o 
  -4   7   4       12.46       14.63      5.41 o 
  -3   7   4      152.33      174.89     12.49 o 
  -2   7   4     2258.43     2027.90     46.51 o 
  -1   7   4      467.23      432.60     13.90 o 
   0   7   4        5.43        3.81      2.55 o 
   1   7   4      533.46      528.02     14.89 o 
   2   7   4      343.14      365.65     11.35 o 
   3   7   4      746.86      702.50     31.12 o 
   4   7   4      494.01      512.47     22.14 o 
   5   7   4      219.43      193.89     28.43 o 
   6   7   4       50.28       69.75     19.69 o 
   7   7   4      106.11      118.99     26.52 o 
   8   7   4       23.78       20.81     16.44 o 
  -6   8   4       44.85       45.02      8.88 o 
  -5   8   4      181.11      207.01     17.09 o 
  -4   8   4        4.37        8.90      4.93 o 
  -3   8   4      333.44      360.24     24.58 o 
  -2   8   4      109.85      111.80     10.20 o 
  -1   8   4       12.26       10.38      4.63 o 
   0   8   4      753.42      697.41     19.35 o 
   1   8   4      375.05      347.47     12.84 o 
   2   8   4       40.32       44.98      5.29 o 
   3   8   4      498.25      532.97     15.32 o 
   4   8   4      465.50      443.80     37.99 o 
   5   8   4      665.86      652.96     50.88 o 
   6   8   4      335.34      363.76     42.58 o 
   7   8   4       22.25       28.17     16.53 o 
   8   8   4       25.27       32.49     18.56 o 
  -5   9   4       66.51       67.78     10.82 o 
  -4   9   4        9.86       12.21      5.33 o 
  -3   9   4      487.31      427.52     19.53 o 
  -2   9   4       13.45       25.21      5.40 o 
  -1   9   4      269.71      223.26     10.55 o 
   0   9   4       34.14       25.92      6.34 o 
   1   9   4       34.17       24.86      4.38 o 
   2   9   4      743.29      708.16     30.97 o 
   3   9   4      106.01      101.50     12.11 o 
   4   9   4      137.00      180.34     27.78 o 
   5   9   4       63.02       94.63     21.72 o 
   6   9   4       12.71       16.10     14.24 o 
   7   9   4      237.83      235.47     37.64 o 
  -5  10   4      129.15      106.61     13.66 o 
  -4  10   4       20.36       36.78      7.85 o 
  -3  10   4       30.23       38.99     10.93 o 
  -2  10   4       74.01        9.69     17.23 o 
  -1  10   4      771.90      743.75     25.23 o 
   0  10   4      130.39      136.41      9.64 o 
   1  10   4      672.19      664.16     30.68 o 
   2  10   4        5.82       15.17      9.65 o 
   3  10   4       88.23      103.95     12.76 o 
   4  10   4      175.45      217.34     31.07 o 
   5  10   4        6.88        6.10      9.69 o 
   6  10   4       20.91       14.02     12.89 o 
   7  10   4      112.07       76.20     24.06 o 
  -4  11   4        1.23        4.25      5.66 o 
  -3  11   4       65.53       83.92     13.60 o 
  -2  11   4       29.12       43.81      8.16 o 
  -1  11   4      248.87      269.13     22.69 o 
   0  11   4       31.31       59.84     15.66 o 
   1  11   4      242.51      279.13     19.05 o 
   3  11   4      202.60      215.32     18.91 o 
   4  11   4       56.69       55.90     16.87 o 
   5  11   4       57.69       83.68     22.80 o 
   6  11   4      125.61      147.68     30.85 o 
  -3  12   4        4.06        2.72      5.41 o 
  -2  12   4      138.80      157.84     19.81 o 
  -1  12   4       10.81       21.03     12.16 o 
   0  12   4        3.01        0.00      8.44 o 
   1  12   4       44.96       52.92     10.83 o 
   2  12   4       79.69       88.16     13.44 o 
   3  12   4      218.26      233.69     32.67 o 
   4  12   4       36.14       45.00     17.65 o 
   5  12   4       99.44      134.39     30.07 o 
   6  12   4        5.67       18.74     15.88 o 
  -2  13   4       40.97       22.54     14.97 o 
  -1  13   4       35.83       37.12     16.31 o 
   0  13   4      115.02      131.58     24.88 o 
   1  13   4       85.29      122.32     22.93 o 
   2  13   4       27.73       28.22      8.96 o 
   3  13   4       98.19      135.43     27.99 o 
   4  13   4       17.62       16.62     14.75 o 
   5  13   4       23.01       26.83     18.52 o 
   0  14   4      149.27      205.31     31.50 o 
   1  14   4        0.07        4.54     10.00 o 
   2  14   4       15.91       21.24     12.63 o 
   3  14   4       32.30        9.39     13.67 o 
  -2 -13   5      152.78      159.53     30.76 o 
  -1 -13   5        3.34       17.78     19.51 o 
   0 -13   5       73.35       91.04     24.97 o 
  -4 -12   5       22.80       18.22     13.63 o 
  -3 -12   5       53.16       44.05     16.31 o 
  -2 -12   5        2.07        0.00     11.77 o 
  -1 -12   5       81.88      138.11     27.48 o 
   0 -12   5      247.61      302.10     38.03 o 
   1 -12   5        0.93       19.90     12.20 o 
   2 -12   5      183.77      187.14     30.94 o 
  -5 -11   5       79.88      101.42     22.63 o 
  -4 -11   5        7.42        9.78     11.99 o 
  -3 -11   5       11.64        3.25     11.42 o 
  -2 -11   5       11.31       11.81     13.20 o 
  -1 -11   5      139.54      142.96     26.44 o 
   0 -11   5      204.25      260.65     35.61 o 
   1 -11   5      204.27      267.01     35.31 o 
   2 -11   5      132.97      152.35     26.31 o 
   3 -11   5        9.90       23.41     13.15 o 
  -6 -10   5       35.80       45.30     15.75 o 
  -5 -10   5        0.97       21.24     13.11 o 
  -4 -10   5        9.39        0.56      9.74 o 
  -3 -10   5      103.66      115.87     21.68 o 
  -2 -10   5       69.69       61.66     17.22 o 
  -1 -10   5       69.21      107.61     21.33 o 
   0 -10   5      433.47      480.63     41.02 o 
   1 -10   5       84.57      122.54     25.49 o 
   2 -10   5      110.73      117.08     22.93 o 
   3 -10   5       18.06       43.79     15.45 o 
   4 -10   5       73.13      105.59     14.44 o 
  -6  -9   5       42.46       55.38     17.96 o 
  -5  -9   5       82.61      143.95     24.23 o 
  -4  -9   5        6.10        0.00      7.36 o 
  -3  -9   5       29.15       29.94     11.51 o 
  -2  -9   5        5.92        0.00      7.23 o 
  -1  -9   5       90.03       90.69     19.43 o 
   0  -9   5       47.58       69.75     18.56 o 
   1  -9   5       18.45       50.19     17.61 o 
   2  -9   5       12.57       32.41     12.76 o 
   3  -9   5      295.54      276.60     20.90 o 
   4  -9   5      139.57      161.79     17.85 o 
   5  -9   5        0.27        0.00      7.09 o 
  -7  -8   5        0.09        0.00      8.96 o 
  -6  -8   5       11.05       13.59     10.86 o 
  -5  -8   5      161.41      216.39     28.30 o 
  -4  -8   5      151.30      155.59     23.15 o 
  -3  -8   5        2.06        9.74      8.05 o 
  -2  -8   5      900.30      784.85     49.15 o 
  -1  -8   5      107.61       90.60     17.65 o 
   0  -8   5      161.98      196.57     25.14 o 
   1  -8   5       78.90       89.14     22.07 o 
   2  -8   5       70.66       77.80      9.90 o 
   3  -8   5      321.22      310.22     17.70 o 
   4  -8   5      508.75      464.12     23.62 o 
   5  -8   5       62.88       30.23     31.72 o 
  -7  -7   5        1.18        8.96     10.77 o 
  -6  -7   5      170.06      236.76     30.72 o 
  -5  -7   5       21.58       24.01     11.51 o 
  -4  -7   5       27.59       30.63     11.86 o 
  -3  -7   5        1.88       13.67      8.70 o 
  -2  -7   5      764.03      736.82     45.43 o 
  -1  -7   5      434.68      422.26     31.72 o 
   0  -7   5       82.03      106.14      7.96 o 
   1  -7   5        9.25       11.82      5.54 o 
   2  -7   5       30.71       47.64     18.71 o 
   3  -7   5      525.74      491.30     22.30 o 
   4  -7   5        0.13        1.28      4.26 o 
   5  -7   5      155.15      131.13     14.75 o 
   6  -7   5       42.66       80.70     16.36 o 
  -7  -6   5      296.84      304.39     34.74 o 
  -6  -6   5        6.05       13.89      9.87 o 
  -5  -6   5      342.94      306.64     28.73 o 
  -4  -6   5       31.11       39.59     12.03 o 
  -3  -6   5        0.46        2.03      6.19 o 
  -2  -6   5     1268.48     1389.57     71.65 o 
  -1  -6   5      134.80      163.50      8.77 o 
   0  -6   5      396.35      475.21     18.52 o 
   1  -6   5      205.19      232.00     12.31 o 
   2  -6   5     1932.81     1893.74     58.38 o 
   3  -6   5       47.11       22.86      8.87 o 
   4  -6   5       37.17       44.22      7.88 o 
   5  -6   5      338.64      350.09     20.37 o 
   6  -6   5       19.35       38.12     11.73 o 
  -7  -5   5       70.28       97.57     21.12 o 
  -6  -5   5      204.77      175.54     26.22 o 
  -5  -5   5       40.91       45.78     14.32 o 
  -4  -5   5       84.84       81.91     16.44 o 
  -3  -5   5        6.75        4.93      5.93 o 
  -2  -5   5      200.54      198.65      7.50 o 
  -1  -5   5       72.38       65.58      4.83 o 
   0  -5   5     1519.31     1502.78     45.36 o 
   1  -5   5        0.63        0.00      2.34 o 
   2  -5   5      195.45      162.56     12.76 o 
   3  -5   5      429.56      416.28     23.02 o 
   4  -5   5       24.77       35.48      9.56 o 
   5  -5   5      169.26      174.33     14.89 o 
   6  -5   5      199.86      171.78     22.07 o 
   7  -5   5       65.60       82.04     17.13 o 
  -8  -4   5       22.91       15.71     12.20 o 
  -7  -4   5      154.92      138.59     22.85 o 
  -6  -4   5       44.12       46.38     13.41 o 
  -5  -4   5       47.25       60.62     13.80 o 
  -4  -4   5      972.81      966.01     56.21 o 
  -3  -4   5      600.31      548.33     16.07 o 
  -2  -4   5      596.09      565.43     16.01 o 
  -1  -4   5     1486.49     1644.12     39.38 o 
   0  -4   5       49.85       76.32      5.58 o 
   1  -4   5        0.17        2.08      3.09 o 
   2  -4   5        1.08        6.74      2.87 o 
   3  -4   5        7.00       15.97      4.04 o 
   4  -4   5      141.49      130.73     11.13 o 
   5  -4   5       13.83       20.32      6.73 o 
   6  -4   5      299.69      285.14     26.52 o 
   7  -4   5       19.44       34.18     11.42 o 
  -8  -3   5       32.06       46.82     15.32 o 
  -7  -3   5      103.01      103.89     20.08 o 
  -6  -3   5       51.42       65.21     15.62 o 
  -5  -3   5      372.33      347.54     17.05 o 
  -4  -3   5      985.67      927.94     25.93 o 
  -3  -3   5        0.28        4.78      3.88 o 
  -2  -3   5       11.06       17.82      3.47 o 
  -1  -3   5        1.38       17.16      4.57 o 
   0  -3   5      173.48      164.42      7.74 o 
   1  -3   5      396.93      421.31     12.79 o 
   2  -3   5      119.88      105.26      7.17 o 
   3  -3   5      103.06      133.51     13.06 o 
   4  -3   5       74.28       84.06     13.72 o 
   5  -3   5       55.65       65.52      9.09 o 
   6  -3   5      142.23      160.40     19.21 o 
   7  -3   5      286.60      309.98     29.03 o 
   8  -3   5       41.97       30.37     11.99 o 
  -8  -2   5      194.65      200.03     29.42 o 
  -7  -2   5        3.97       10.00      9.61 o 
  -6  -2   5       78.84       71.09      7.71 o 
  -5  -2   5      438.89      376.46     14.68 o 
  -4  -2   5      125.21      124.42      7.40 o 
  -3  -2   5      689.49      704.58     20.30 o 
  -2  -2   5      674.19      745.71     20.43 o 
  -1  -2   5      155.24      135.98      5.92 o 
   0  -2   5      443.92      431.94     13.87 o 
   1  -2   5     1128.75     1066.39     24.87 o 
   2  -2   5      396.09      379.28     13.06 o 
   3  -2   5     1016.89     1073.96     29.03 o 
   4  -2   5      157.40      147.65      8.55 o 
   5  -2   5       50.42       39.43      6.82 o 
   6  -2   5       10.74       10.77      7.57 o 
   7  -2   5       20.61       45.17     11.90 o 
   8  -2   5        1.37        0.65      8.26 o 
  -8  -1   5        8.84       31.72     18.26 o 
  -7  -1   5        2.17        4.85      4.96 o 
  -6  -1   5      153.80      150.56     11.67 o 
  -5  -1   5       77.93       71.51      7.43 o 
  -4  -1   5      684.28      605.44     20.09 o 
  -3  -1   5     1177.05     1107.49     30.24 o 
  -2  -1   5      130.74      144.37      8.36 o 
  -1  -1   5     2412.73     2383.70     49.51 o 
   0  -1   5       69.19       96.98      6.05 o 
   1  -1   5       17.00       22.87      2.72 o 
   2  -1   5     1203.59     1177.63     27.08 o 
   3  -1   5       60.68       72.07      5.50 o 
   4  -1   5      707.52      713.20     24.21 o 
   5  -1   5      157.83      147.68     16.10 o 
   6  -1   5      186.16      197.91     20.68 o 
   7  -1   5        5.37        7.83      6.62 o 
   8  -1   5       48.90       70.74     15.06 o 
  -8   0   5      115.49      105.84     12.58 o 
  -7   0   5       36.87       33.30      7.45 o 
  -6   0   5       12.84        6.24      8.03 o 
  -5   0   5      363.97      274.60     14.34 o 
  -4   0   5      886.60      830.97     63.54 o 
  -3   0   5      374.81      337.35     12.98 o 
  -2   0   5     1724.94     1636.54     55.75 o 
  -1   0   5      998.55     1002.42     24.77 o 
   0   0   5       16.60       16.66      2.64 o 
   1   0   5     1495.10     1528.01     32.81 o 
   2   0   5      363.36      380.43     11.03 o 
   3   0   5      356.08      392.87     12.87 o 
   4   0   5      186.93      185.93      9.46 o 
   5   0   5      671.85      682.77     26.53 o 
   6   0   5     1250.00     1151.42     53.44 o 
   7   0   5       30.38       30.37      9.74 o 
   8   0   5        0.39        8.74      9.52 o 
  -8   1   5       29.83       26.39     12.83 o 
  -7   1   5        0.57        0.00      8.55 o 
  -6   1   5      500.11      466.20     20.50 o 
  -5   1   5      143.80      128.49     10.92 o 
  -4   1   5      293.01      300.53     19.63 o 
  -3   1   5     2988.91     2951.43     64.00 o 
  -2   1   5      780.60      735.78     22.65 o 
  -1   1   5     2748.49     2957.75     61.15 o 
   0   1   5      528.35      541.60     14.93 o 
   1   1   5     1922.81     2062.33     42.65 o 
   2   1   5      348.39      334.90     13.16 o 
   3   1   5      133.63      122.03      5.76 o 
   4   1   5       30.02       42.25      6.18 o 
   5   1   5      120.90      143.74     11.69 o 
   6   1   5      315.86      315.26     17.08 o 
   7   1   5       15.98       18.78      7.79 o 
   8   1   5       94.26      107.48     17.35 o 
  -8   2   5        0.92        7.32      9.21 o 
  -7   2   5       73.16       85.82     11.47 o 
  -6   2   5       18.58       17.88      6.16 o 
  -5   2   5       34.30       37.83      6.64 o 
  -4   2   5      553.98      526.05     20.11 o 
  -3   2   5      426.04      407.57     20.68 o 
  -2   2   5      102.52      112.06      7.04 o 
  -1   2   5     5898.05     6782.43    133.28 o 
   0   2   5     5420.36     6048.05    118.48 o 
   1   2   5     3347.02     3640.57     72.58 o 
   2   2   5      664.52      707.51     20.52 o 
   3   2   5      143.92      126.31      8.21 o 
   4   2   5       11.40       11.06      3.55 o 
   5   2   5     1198.48     1141.49     39.42 o 
   6   2   5        1.40        3.10     10.71 o 
   7   2   5      159.11      146.72     18.22 o 
   8   2   5       39.55       35.65     10.95 o 
  -7   3   5      150.19      166.37     20.18 o 
  -6   3   5        7.30        7.32      5.69 o 
  -5   3   5      733.44      689.99     25.90 o 
  -4   3   5        1.13        0.22      4.92 o 
  -3   3   5      178.86      164.74      9.26 o 
  -2   3   5     1340.80     1305.30     31.32 o 
  -1   3   5      305.69      273.07      9.81 o 
   0   3   5     6407.08     7091.18    138.18 o 
   1   3   5     6378.38     7388.31    143.34 o 
   2   3   5      608.65      610.40     18.30 o 
   3   3   5      475.60      454.74     15.74 o 
   4   3   5     1539.79     1635.08     51.17 o 
   5   3   5       98.41       77.69      8.67 o 
   6   3   5       73.81       47.38     11.88 o 
   7   3   5      236.62      220.41     27.78 o 
   8   3   5       14.72        2.77      6.01 o 
  -7   4   5       92.18      100.83     31.32 o 
  -6   4   5       40.93       53.89      9.32 o 
  -5   4   5      700.17      614.73     24.74 o 
  -4   4   5      194.67      190.30     11.92 o 
  -3   4   5       81.76       58.66      6.44 o 
  -2   4   5      373.25      337.98     12.24 o 
  -1   4   5        0.59        4.76      2.25 o 
   0   4   5     2808.09     2866.30     59.29 o 
   1   4   5        0.79        2.80      1.73 o 
   2   4   5     1068.72     1005.88     42.73 o 
   3   4   5      964.64     1037.84     57.11 o 
   4   4   5      315.84      326.89     13.69 o 
   5   4   5      310.21      257.43     14.81 o 
   6   4   5      214.13      227.62     23.04 o 
   7   4   5        5.70        3.22      5.27 o 
   8   4   5       58.82       61.94     10.79 o 
  -7   5   5       53.24       46.45     10.68 o 
  -6   5   5        1.07        3.14      6.22 o 
  -5   5   5      694.45      659.15     26.42 o 
  -4   5   5        2.46        2.25      3.82 o 
  -3   5   5      645.49      585.01     21.27 o 
  -2   5   5        3.46        4.65      2.72 o 
  -1   5   5      904.09      756.47     20.32 o 
   0   5   5       97.01      110.09      6.60 o 
   1   5   5      271.73       97.53     11.64 o 
   2   5   5     1975.57     1959.42     41.77 o 
   3   5   5      264.62      274.56     10.89 o 
   4   5   5     2709.55     2696.75     81.80 o 
   5   5   5       82.51       76.11      9.16 o 
   6   5   5      106.03      103.94     13.91 o 
   7   5   5      140.13      118.91     28.38 o 
   8   5   5      143.17      166.50     29.90 o 
  -6   6   5        1.95        2.33      5.67 o 
  -5   6   5      286.88      263.37     16.96 o 
  -4   6   5       32.63       54.28     10.95 o 
  -3   6   5      766.66      686.61     21.65 o 
  -2   6   5       82.16       80.29      7.08 o 
  -1   6   5      746.41      704.88     19.57 o 
   0   6   5       68.06       58.88      5.85 o 
   1   6   5      182.62      150.77      7.09 o 
   2   6   5        0.50        2.48      1.99 o 
   3   6   5      153.67      162.14      7.09 o 
   4   6   5      866.66      828.45     36.04 o 
   5   6   5        0.11        0.00      3.89 o 
   6   6   5       37.48       45.40      7.72 o 
   7   6   5       26.63       11.25     12.55 o 
   8   6   5        9.18       22.63     14.97 o 
  -6   7   5      119.91      137.99     15.28 o 
  -5   7   5       38.69       40.82      9.87 o 
  -4   7   5       20.86       30.65      6.34 o 
  -3   7   5      806.67      730.38     30.45 o 
  -2   7   5       55.84       54.23      6.16 o 
  -1   7   5     1252.65     1237.00     30.50 o 
   0   7   5      131.98      140.71     12.26 o 
   1   7   5       39.37       34.21      3.99 o 
   2   7   5      359.16      324.73     10.87 o 
   3   7   5     1253.01     1111.49     30.82 o 
   4   7   5        1.38        1.89      3.19 o 
   5   7   5       58.05       41.45     14.32 o 
   6   7   5      224.68      251.52     34.44 o 
   7   7   5        0.15        5.84     12.55 o 
   8   7   5      101.49      120.29     26.52 o 
  -6   8   5        3.91        4.90      6.87 o 
  -5   8   5      155.65      185.74     16.47 o 
  -4   8   5      149.26      152.08     13.79 o 
  -3   8   5        0.02        2.91      4.21 o 
  -2   8   5      124.70      118.32     10.46 o 
  -1   8   5      787.89      748.09     21.39 o 
   0   8   5       83.18       95.69     11.31 o 
   1   8   5      195.04      204.19      9.07 o 
   2   8   5       17.10       20.41      3.33 o 
   3   8   5        0.11        6.40      2.77 o 
   4   8   5      974.52      920.41     60.14 o 
   5   8   5      327.53      292.88     35.48 o 
   6   8   5       54.76       51.92     17.83 o 
   7   8   5       92.67      115.70     26.44 o 
   8   8   5       36.05       18.56     16.23 o 
  -5   9   5       10.40       22.88      7.69 o 
  -4   9   5       22.29       24.78      6.63 o 
  -3   9   5        1.14        8.05      4.78 o 
  -2   9   5      495.07      454.40     19.21 o 
  -1   9   5       51.07       22.00     14.45 o 
   0   9   5      207.07      195.35     10.34 o 
   1   9   5      241.75      253.33     11.40 o 
   2   9   5       32.30       33.58      5.13 o 
   3   9   5      553.64      561.54     42.88 o 
   4   9   5        0.37        9.30     10.51 o 
   5   9   5       33.86       48.03     16.96 o 
   6   9   5      159.85      199.86     34.18 o 
   7   9   5      127.19      113.58     26.26 o 
  -4  10   5       59.39       82.99     10.98 o 
  -3  10   5       17.30       33.82      7.28 o 
  -2  10   5        0.71        2.52      4.73 o 
  -1  10   5       70.85       65.64      8.05 o 
   0  10   5       69.03       75.80      7.17 o 
   1  10   5       98.01      109.49      7.95 o 
   2  10   5        6.87        6.69      4.77 o 
   3  10   5      303.90      353.76     34.18 o 
   4  10   5      112.61      144.43     25.57 o 
   5  10   5       36.67       30.63     15.49 o 
   6  10   5        0.33        0.00     11.64 o 
   7  10   5       23.64       18.04     17.39 o 
  -4  11   5       10.96        5.83      6.55 o 
  -3  11   5       73.07       59.33      9.40 o 
  -2  11   5      243.78      260.48     34.48 o 
  -1  11   5        4.53        7.83      5.15 o 
   0  11   5       75.25      111.65     19.28 o 
   1  11   5       22.18       30.22      8.06 o 
   2  11   5      364.96      359.65     22.01 o 
   3  11   5       36.51       45.91     16.53 o 
   4  11   5       57.15       96.62     22.24 o 
   5  11   5       78.85       72.22     20.34 o 
   6  11   5       50.04       11.47     15.01 o 
  -3  12   5       78.29      117.51     13.12 o 
  -2  12   5      120.13      117.57     12.06 o 
  -1  12   5       18.39        5.93     11.34 o 
   0  12   5       89.62       87.27     20.60 o 
   1  12   5       79.76       94.68     13.47 o 
   2  12   5       47.95       17.13     20.64 o 
   3  12   5        7.74       12.98     10.73 o 
   4  12   5       27.99       20.25     13.67 o 
   5  12   5       19.66       25.53     16.79 o 
   6  12   5       28.89       12.76     17.35 o 
  -2  13   5        1.81       25.53     15.23 o 
  -1  13   5       61.72       57.76     18.17 o 
   0  13   5        0.50        0.00      9.09 o 
   1  13   5       80.33       91.69     20.51 o 
   2  13   5      271.67      323.04     37.08 o 
   3  13   5        6.32        5.58     12.55 o 
   4  13   5        1.44       10.12     15.36 o 
   5  13   5       95.36      132.19     30.68 o 
   0  14   5       12.80       20.94     13.98 o 
   1  14   5      126.07      153.69     26.91 o 
   3  14   5        2.12       12.03     15.10 o 
  -3 -12   6       29.63       31.76     16.36 o 
  -2 -12   6       77.89      108.17     24.97 o 
  -1 -12   6        7.02        4.28     15.10 o 
   0 -12   6        1.88       44.05     17.48 o 
   1 -12   6       45.68       58.46     18.13 o 
  -4 -11   6       85.41       90.82     20.73 o 
  -3 -11   6        5.94        4.80     11.55 o 
  -2 -11   6        0.34       13.15     12.89 o 
  -1 -11   6       70.30       75.68     20.94 o 
   0 -11   6       41.53       52.14     22.54 o 
   1 -11   6       27.59       20.90     14.93 o 
   2 -11   6        0.15       27.78     12.63 o 
   3 -11   6       40.47       69.01     18.69 o 
  -5 -10   6        3.30        6.10      9.39 o 
  -4 -10   6       19.02       18.82     11.12 o 
  -3 -10   6        2.29        4.46     10.12 o 
  -2 -10   6       21.59       12.07     11.38 o 
  -1 -10   6       51.14       42.32     16.36 o 
   0 -10   6       24.47       38.21     16.18 o 
   1 -10   6      190.83      211.89     31.50 o 
   2 -10   6       57.21       97.70     22.93 o 
   3 -10   6       13.74       30.03     12.68 o 
   4 -10   6       17.53       44.22     18.99 o 
  -6  -9   6        7.35       22.15     13.54 o 
  -5  -9   6       35.61       40.93     15.84 o 
  -4  -9   6        0.01        6.01      9.17 o 
  -3  -9   6        7.37        6.14      9.69 o 
  -2  -9   6       35.32       45.39     14.41 o 
  -1  -9   6       39.48       45.86     15.14 o 
   0  -9   6      229.25      270.60     31.59 o 
   1  -9   6        6.29       12.12     12.50 o 
   2  -9   6       52.62       79.53     19.86 o 
   3  -9   6      268.79      267.37     18.49 o 
   4  -9   6       80.68       97.54     13.10 o 
  -6  -8   6       23.96       12.42     11.94 o 
  -5  -8   6        9.18       31.33     14.24 o 
  -4  -8   6       66.34       90.39     19.04 o 
  -3  -8   6      221.50      225.30     26.22 o 
  -2  -8   6      172.94      171.52     23.06 o 
  -1  -8   6       16.42       29.60     12.20 o 
   0  -8   6       24.69       56.68     16.83 o 
   1  -8   6       68.15       57.16     18.74 o 
   2  -8   6       55.70       60.57     15.92 o 
   3  -8   6      138.49      135.93     17.50 o 
   4  -8   6        9.75        0.36     11.38 o 
   5  -8   6       34.14       34.64     13.11 o 
  -7  -7   6       64.60       58.11     18.13 o 
  -6  -7   6        0.75        0.00      8.87 o 
  -5  -7   6      501.93      504.29     40.46 o 
  -4  -7   6       14.80        2.55      8.31 o 
  -3  -7   6       22.93       19.73      9.48 o 
  -2  -7   6      678.60      657.33     42.71 o 
  -1  -7   6      289.76      288.60     25.31 o 
   0  -7   6      192.51      224.82     25.74 o 
   1  -7   6       60.79       67.45      8.26 o 
   2  -7   6       75.53       70.97      9.29 o 
   3  -7   6       19.14       17.01      4.70 o 
   4  -7   6      931.60      848.21     34.44 o 
   5  -7   6        0.16        6.49      6.19 o 
   6  -7   6        6.45       11.77      8.74 o 
  -7  -6   6       43.91       53.31     17.39 o 
  -6  -6   6       15.56       29.25     13.93 o 
  -5  -6   6       18.07       31.54     12.76 o 
  -4  -6   6        0.00       11.99      8.35 o 
  -3  -6   6      477.30      488.93     35.87 o 
  -2  -6   6       35.69       59.58     13.54 o 
  -1  -6   6       86.15      107.52     16.49 o 
   0  -6   6       17.20       20.04      4.08 o 
   1  -6   6      100.24       86.17      8.54 o 
   2  -6   6     1370.24     1250.93     53.57 o 
   3  -6   6        0.80        2.08      4.91 o 
   4  -6   6        3.84        3.27      4.50 o 
   5  -6   6        3.55        0.00      7.16 o 
   6  -6   6       49.89       14.88     10.34 o 
  -7  -5   6      204.59      214.78     31.20 o 
  -6  -5   6      151.68      151.40     25.44 o 
  -5  -5   6        3.66       10.90      8.87 o 
  -4  -5   6       73.10       56.51     13.11 o 
  -3  -5   6      216.47      233.74     22.54 o 
  -2  -5   6       24.88       22.12      3.20 o 
  -1  -5   6     1317.08     1351.71     34.32 o 
   0  -5   6       38.21       50.50      5.86 o 
   1  -5   6        9.15       13.17      3.66 o 
   2  -5   6      242.40      245.07     12.20 o 
   3  -5   6       96.11      112.03     10.50 o 
   4  -5   6       23.90       20.61      5.61 o 
   5  -5   6       41.80       42.66     11.34 o 
   6  -5   6       27.78       14.93      8.87 o 
   7  -5   6        0.66       12.03     10.08 o 
  -7  -4   6      109.54       93.59     19.82 o 
  -6  -4   6       66.02       80.96     18.56 o 
  -5  -4   6      118.72      126.08     21.33 o 
  -4  -4   6      500.33      446.49     34.48 o 
  -3  -4   6      183.08      182.77      8.77 o 
  -2  -4   6      375.31      336.85     11.58 o 
  -1  -4   6       18.28       15.24      3.55 o 
   0  -4   6      115.36      144.74      7.85 o 
   1  -4   6      459.18      417.02     19.09 o 
   2  -4   6       47.24       46.01      5.64 o 
   3  -4   6        0.30        0.00      2.96 o 
   4  -4   6        4.61        1.79      3.82 o 
   5  -4   6      203.83      165.85     19.21 o 
   6  -4   6      417.88      402.31     29.29 o 
   7  -4   6       84.66      102.11     18.91 o 
  -7  -3   6        1.02        0.00      7.23 o 
  -6  -3   6      363.50      365.75     32.93 o 
  -5  -3   6       98.09      115.92     19.95 o 
  -4  -3   6      829.71      781.11     23.17 o 
  -3  -3   6      971.06     1008.68     27.24 o 
  -2  -3   6     1067.18      997.29     26.25 o 
  -1  -3   6      122.86      137.47      8.95 o 
   0  -3   6     1613.89     1659.95     41.90 o 
   1  -3   6      229.80      255.13      9.63 o 
   2  -3   6      349.36      346.42     13.42 o 
   3  -3   6      380.05      357.21     13.58 o 
   4  -3   6        7.86        5.11      3.64 o 
   5  -3   6        0.29        0.00      4.93 o 
   6  -3   6       69.32       82.86     15.27 o 
   7  -3   6       42.83       54.73     13.98 o 
  -8  -2   6       11.00       41.97     15.23 o 
  -7  -2   6       72.23       84.89     18.43 o 
  -6  -2   6       12.56       17.70      5.34 o 
  -5  -2   6       32.37       25.88      4.18 o 
  -4  -2   6     1319.08     1251.11     33.95 o 
  -3  -2   6      154.59      141.61     14.48 o 
  -2  -2   6      758.45      708.56     18.86 o 
  -1  -2   6      324.15      349.69     12.92 o 
   0  -2   6      918.48      850.37     20.99 o 
   1  -2   6     1069.91     1124.49     26.56 o 
   2  -2   6     3043.54     3382.25     69.91 o 
   3  -2   6       44.62       53.33      5.29 o 
   4  -2   6       24.03       20.93      4.04 o 
   5  -2   6       14.54       20.38      7.79 o 
   6  -2   6        1.78        4.46      5.58 o 
   7  -2   6      119.40      148.37     20.34 o 
   8  -2   6       28.21       63.95     15.88 o 
  -7  -1   6      111.73      101.65     10.96 o 
  -6  -1   6        4.54        3.60      4.34 o 
  -5  -1   6      724.76      621.95     25.40 o 
  -4  -1   6       65.90       75.46      7.14 o 
  -3  -1   6      427.94      440.74     17.66 o 
  -2  -1   6     2592.17     2692.97     57.46 o 
  -1  -1   6       27.67       31.06      3.43 o 
   0  -1   6     1379.91     1343.18     30.24 o 
   1  -1   6     2059.84     2023.79     52.94 o 
   2  -1   6       71.06       76.82      5.44 o 
   3  -1   6      803.98      798.13     22.98 o 
   4  -1   6      356.19      356.35     16.88 o 
   5  -1   6        0.75        7.31      5.67 o 
   6  -1   6        1.89        5.93      6.36 o 
   7  -1   6      140.17      195.18     22.54 o 
   8  -1   6       21.60       19.25     10.82 o 
  -7   0   6       53.22       70.13     10.05 o 
  -6   0   6       16.22       23.16      5.90 o 
  -5   0   6       86.25       82.28     11.41 o 
  -4   0   6      252.55      238.92     11.82 o 
  -3   0   6     1124.85     1055.74     27.62 o 
  -2   0   6       18.99       21.92      3.53 o 
  -1   0   6       48.80       50.85      5.15 o 
   0   0   6     2446.20     2385.15     49.66 o 
   1   0   6       10.50       12.21      2.44 o 
   2   0   6      641.13      687.66     17.61 o 
   3   0   6      432.60      403.22     12.37 o 
   4   0   6       42.44       50.77      6.80 o 
   5   0   6     1726.96     1705.91     60.08 o 
   6   0   6      433.24      450.68     29.25 o 
   7   0   6        1.70        0.00      6.88 o 
   8   0   6       27.01       17.61     10.04 o 
  -7   1   6      154.56      162.59     14.86 o 
  -6   1   6       73.17       91.77     13.70 o 
  -5   1   6       62.25       71.09     11.79 o 
  -4   1   6      437.22      414.48     16.90 o 
  -3   1   6      223.50      237.56     10.80 o 
  -2   1   6      572.57      538.79     18.57 o 
  -1   1   6     1248.93     1311.37     30.76 o 
   0   1   6      437.21      416.10     22.55 o 
   1   1   6      965.76      957.69     22.40 o 
   2   1   6     1920.43     1964.66     41.69 o 
   3   1   6       18.31       20.48      3.96 o 
   4   1   6      685.78      766.30     28.73 o 
   5   1   6      696.10      730.36     28.71 o 
   6   1   6       15.67        7.55      5.09 o 
   7   1   6      166.48      144.52     18.61 o 
   8   1   6        6.40       15.01      9.82 o 
  -7   2   6       13.91       19.16      6.84 o 
  -6   2   6      158.74      156.31     13.89 o 
  -5   2   6      203.36      186.64     13.59 o 
  -4   2   6      294.99      272.70     14.34 o 
  -3   2   6     1380.85     1299.96     36.53 o 
  -2   2   6      126.73      139.83      8.35 o 
  -1   2   6      143.97      162.29      8.10 o 
   0   2   6     7426.71     8144.45    158.55 o 
   1   2   6     2673.67     2946.72     68.65 o 
   2   2   6      227.42      221.46      9.74 o 
   3   2   6      256.24      245.50     12.93 o 
   4   2   6      581.89      536.21     37.49 o 
   5   2   6       26.41       24.37      5.53 o 
   6   2   6      381.90      351.71     18.87 o 
   7   2   6       17.47       19.51      7.14 o 
   8   2   6        3.69       22.28      8.74 o 
  -7   3   6        0.92        3.15      7.14 o 
  -6   3   6      227.47      250.30     33.06 o 
  -5   3   6      322.31      291.41     16.78 o 
  -4   3   6        0.51        9.38      5.24 o 
  -3   3   6       26.81       19.25      4.19 o 
  -2   3   6      169.15      139.65     17.67 o 
  -1   3   6     1302.61     1225.76     29.57 o 
   0   3   6      267.81      293.74     10.29 o 
   1   3   6        0.73        1.99      1.77 o 
   2   3   6      108.85      108.66      7.49 o 
   3   3   6     1373.00     1400.26     39.99 o 
   4   3   6      117.81      114.57      9.07 o 
   5   3   6      360.47      338.03     17.50 o 
   6   3   6      177.90      165.16     14.02 o 
   7   3   6        3.04       14.77      6.60 o 
   8   3   6      158.16      191.51     21.55 o 
  -7   4   6        1.97       16.08      9.18 o 
  -6   4   6       46.85       44.86      9.10 o 
  -5   4   6      101.88      113.12     12.26 o 
  -4   4   6      286.58      268.05     13.99 o 
  -3   4   6      175.89      171.42     15.60 o 
  -2   4   6       44.56       71.00      8.67 o 
  -1   4   6     1755.69     1689.62     38.86 o 
   0   4   6      115.90      129.06      7.34 o 
   1   4   6     3088.24     2998.13     62.05 o 
   2   4   6      188.29      215.75      7.93 o 
   3   4   6       67.50       59.64      6.20 o 
   4   4   6      551.71      427.52     51.32 o 
   6   4   6      143.90      132.75     22.50 o 
   7   4   6      244.92      266.53     33.14 o 
   8   4   6       93.65      105.90     13.52 o 
  -7   5   6       12.56       19.79     12.48 o 
  -6   5   6      176.63      175.19     19.79 o 
  -5   5   6      273.34      300.57     23.73 o 
  -4   5   6        0.75        3.66      3.80 o 
  -3   5   6      235.49      239.60     12.29 o 
  -2   5   6      911.55      814.95     23.14 o 
  -1   5   6      604.09      532.32     18.59 o 
   0   5   6      368.64      396.26     12.90 o 
   1   5   6      487.72      440.95     13.24 o 
   2   5   6      197.31      169.64      8.84 o 
   3   5   6     2222.51     1357.40    124.68 o 
   4   5   6       33.50       33.11      5.31 o 
   5   5   6        1.96        1.12      3.96 o 
   6   5   6       40.70       37.29     23.04 o 
   7   5   6      130.46      163.23     27.84 o 
   8   5   6      107.74      100.43     23.62 o 
  -6   6   6       83.38       97.41     12.57 o 
  -5   6   6       25.41       20.69      6.79 o 
  -4   6   6      706.40      681.47     26.43 o 
  -3   6   6      134.48      135.18     10.24 o 
  -2   6   6       32.10       36.65      5.31 o 
  -1   6   6      322.13      303.91     14.11 o 
   0   6   6       25.52       31.78      4.58 o 
   1   6   6        1.93        3.28      2.03 o 
   2   6   6      704.12      681.48     20.90 o 
   3   6   6      539.72      545.90     18.69 o 
   4   6   6       10.20       16.88      5.10 o 
   5   6   6      775.57      710.07     30.48 o 
   6   6   6        8.45       14.00      5.42 o 
   7   6   6        0.13        0.00     10.08 o 
   8   6   6       99.95      112.93     25.83 o 
  -6   7   6       32.99       27.65     11.24 o 
  -5   7   6       44.48       62.34      9.39 o 
  -4   7   6        1.64        0.00      4.63 o 
  -3   7   6      113.48      111.65     12.99 o 
  -2   7   6     1312.38     1185.54     31.19 o 
  -1   7   6      552.85      519.67     16.85 o 
   0   7   6      350.76      350.11     20.11 o 
   1   7   6      282.41      261.42     10.07 o 
   2   7   6      397.90      382.98     14.05 o 
   3   7   6      854.38      812.20     24.80 o 
   4   7   6      126.12      104.25      8.68 o 
   5   7   6       28.32       20.88      5.29 o 
   6   7   6       24.50       25.40     15.10 o 
   7   7   6        7.90        4.72     12.72 o 
   8   7   6        2.63        5.67     13.54 o 
  -5   8   6       26.97       30.87     11.05 o 
  -4   8   6       10.13        9.27      6.26 o 
  -3   8   6      376.23      359.40     20.14 o 
  -2   8   6        2.14        5.91      3.72 o 
  -1   8   6       10.10        8.08      3.73 o 
   1   8   6        6.56       13.38      3.38 o 
   2   8   6      258.18      268.23     10.37 o 
   3   8   6       85.63       98.39      8.10 o 
   4   8   6       94.23       90.73      8.34 o 
   5   8   6      135.31      177.96     29.51 o 
   6   8   6       55.30       50.54     17.74 o 
   7   8   6        5.33        0.00     12.37 o 
  -5   9   6       33.19       43.21     13.08 o 
  -4   9   6        5.43       10.80      6.07 o 
  -3   9   6      148.86      146.63     13.17 o 
  -2   9   6        0.72        2.55      5.13 o 
  -1   9   6      110.11      119.32      9.11 o 
   0   9   6        0.33        7.80      3.76 o 
   1   9   6      576.13      560.63     17.43 o 
   2   9   6        1.13        6.48      3.31 o 
   3   9   6       14.72       17.97      5.58 o 
   4   9   6      226.35      206.78     30.63 o 
   5   9   6       88.74      123.75     25.61 o 
   6   9   6       68.27       64.21     19.86 o 
   7   9   6      121.79      131.28     29.42 o 
  -4  10   6       39.14       56.05     15.09 o 
  -3  10   6      137.50      120.36     12.42 o 
  -2  10   6        1.20        7.45      4.83 o 
   0  10   6        6.33        0.00      3.40 o 
   1  10   6       77.32       94.78      8.45 o 
   2  10   6      100.29       95.28     19.12 o 
   3  10   6      169.53      174.24     27.00 o 
   4  10   6      361.02      397.33     38.60 o 
   5  10   6        0.04       13.07     11.55 o 
   6  10   6       49.12       60.01     19.47 o 
   7  10   6      108.59      129.07     30.59 o 
  -3  11   6       31.13       49.38      8.76 o 
  -2  11   6       14.70       16.80      6.69 o 
  -1  11   6      194.51      214.82     14.64 o 
   0  11   6      103.70      108.57     11.13 o 
   1  11   6       51.80       71.71     12.27 o 
   2  11   6      102.10      103.63     20.99 o 
   3  11   6      176.75      199.55     30.11 o 
   4  11   6       27.20       31.59     15.49 o 
   5  11   6      208.52      259.09     38.38 o 
   6  11   6       49.97       87.58     26.18 o 
  -3  12   6       23.44       21.79      7.93 o 
  -2  12   6       67.46       15.65     12.47 o 
  -1  12   6       52.85       70.49     11.58 o 
   0  12   6       50.19       50.88     16.01 o 
   1  12   6      744.99      785.58     53.61 o 
   2  12   6      192.72      185.92     28.04 o 
   3  12   6       39.68       52.10     18.82 o 
   4  12   6        1.01        4.93     13.11 o 
   5  12   6        6.28       24.79     17.26 o 
  -1  13   6       53.18       68.71     20.34 o 
   0  13   6        0.60        5.54     11.21 o 
   2  13   6        1.05       18.39     12.55 o 
   3  13   6      256.63      276.27     36.61 o 
   4  13   6        1.87        0.82     12.98 o 
  -1 -12   7        8.99        5.19     14.80 o 
   0 -12   7        9.21       22.15     16.66 o 
  -4 -11   7        0.09        0.00     10.30 o 
  -3 -11   7        0.07       14.62     11.86 o 
  -2 -11   7        3.51        8.44     12.55 o 
  -1 -11   7       43.75       79.48     22.72 o 
   0 -11   7       27.97       45.13     18.74 o 
   1 -11   7       14.66        3.94     14.58 o 
   2 -11   7        1.16       22.72     12.89 o 
  -5 -10   7        5.00       20.03     12.16 o 
  -4 -10   7        0.10        0.00      9.35 o 
  -3 -10   7        6.66       20.16     12.07 o 
  -2 -10   7        6.52       22.20     13.37 o 
  -1 -10   7        4.54        8.09     13.20 o 
   0 -10   7      228.57      243.56     32.62 o 
   1 -10   7      116.89       94.07     23.80 o 
   2 -10   7      103.82      122.84     24.32 o 
   3 -10   7       41.35       49.67     15.36 o 
  -5  -9   7        6.87       11.08     10.47 o 
  -4  -9   7       62.30       78.71     19.08 o 
  -3  -9   7        4.55        5.88      9.04 o 
  -2  -9   7        0.06        0.00      8.18 o 
  -1  -9   7      215.88      221.79     29.12 o 
   0  -9   7        2.75       11.12     12.89 o 
   1  -9   7       43.99       54.35     18.95 o 
   2  -9   7       28.92       59.45     17.22 o 
   3  -9   7       85.98      101.29     20.55 o 
   4  -9   7      107.03       80.61     16.40 o 
  -6  -8   7       25.51       38.21     15.14 o 
  -5  -8   7      130.91      125.65     23.62 o 
  -4  -8   7       74.31       89.05     19.47 o 
  -3  -8   7      262.57      261.00     28.82 o 
  -2  -8   7      128.21      155.85     22.50 o 
  -1  -8   7        0.66        0.00      7.66 o 
   0  -8   7        4.81       12.29     11.77 o 
   1  -8   7       21.75       60.40     17.96 o 
   2  -8   7       54.74       63.79      9.66 o 
   3  -8   7      359.93      142.53     21.68 o 
   4  -8   7       76.50       92.70     12.52 o 
   5  -8   7       19.76       10.60      8.87 o 
  -6  -7   7      181.39      180.43     29.03 o 
  -5  -7   7        2.12        3.42      9.17 o 
  -4  -7   7       22.68       40.15     13.98 o 
  -3  -7   7       25.93       26.05     10.30 o 
  -2  -7   7      109.16      110.25     18.65 o 
  -1  -7   7      430.48      406.51     31.98 o 
   0  -7   7       13.19       11.64     10.12 o 
   1  -7   7        2.25        8.90      5.86 o 
   2  -7   7      105.03       98.86     11.10 o 
   3  -7   7      384.22      418.40     20.95 o 
   4  -7   7       54.61       62.24     17.57 o 
   5  -7   7       28.37       43.61     11.47 o 
  -7  -6   7      115.56      100.73     22.63 o 
  -6  -6   7        1.24        0.00      9.39 o 
  -5  -6   7        1.08        2.73      8.61 o 
  -4  -6   7      330.21      348.66     31.85 o 
  -3  -6   7       59.27       38.60     12.16 o 
  -2  -6   7      569.30      682.13     44.05 o 
  -1  -6   7      346.05      291.67     25.14 o 
   0  -6   7       80.17       88.15      8.28 o 
   1  -6   7      405.87      389.03     23.41 o 
   2  -6   7      223.96      214.41     13.97 o 
   3  -6   7        0.00        0.00      3.68 o 
   4  -6   7       12.15       20.03      6.34 o 
   5  -6   7       57.41       85.33     15.49 o 
   6  -6   7        0.05        1.30      7.57 o 
  -7  -5   7        8.88       29.90     14.28 o 
  -6  -5   7       45.37       37.51     14.88 o 
  -5  -5   7        9.36       13.67      9.91 o 
  -4  -5   7        2.11       12.50      8.57 o 
  -3  -5   7      171.14      173.25     22.98 o 
  -2  -5   7     1585.26     1429.98     74.77 o 
  -1  -5   7      106.00      120.52      7.20 o 
   0  -5   7      205.49      189.50      9.47 o 
   1  -5   7      139.55      151.14     13.41 o 
   2  -5   7        1.51        4.37      3.90 o 
   3  -5   7      323.94      270.07     29.94 o 
   4  -5   7       56.36       68.29      9.31 o 
   5  -5   7       10.76       26.13      9.87 o 
   6  -5   7        6.71       13.02      8.61 o 
  -7  -4   7      342.21      337.36     37.82 o 
  -6  -4   7        9.41       21.37     11.64 o 
  -5  -4   7        0.42        3.50      7.70 o 
  -4  -4   7        3.55        6.53      7.40 o 
  -3  -4   7     1127.54     1066.87     29.02 o 
  -2  -4   7      136.34      143.60      7.70 o 
  -1  -4   7      116.81      128.33     13.97 o 
   0  -4   7     1149.54     1127.38     28.05 o 
   1  -4   7      245.15      238.70     14.51 o 
   2  -4   7      467.28      458.20     17.35 o 
   3  -4   7      143.41      138.22     11.32 o 
   4  -4   7        5.35        4.67      4.26 o 
   5  -4   7      236.29      253.21     23.41 o 
   6  -4   7      199.99      158.71     21.12 o 
   7  -4   7        4.88        9.87      9.56 o 
  -7  -3   7       76.56       72.99     17.70 o 
  -6  -3   7       52.23       59.84     16.10 o 
  -5  -3   7      558.43      529.65     40.33 o 
  -4  -3   7       81.32       90.83      7.45 o 
  -3  -3   7        2.48        5.37      3.17 o 
  -2  -3   7       32.90       25.65      5.25 o 
  -1  -3   7      761.50      700.54     19.04 o 
   0  -3   7      187.19      148.77      8.94 o 
   1  -3   7     1882.76     1854.19     41.93 o 
   2  -3   7      560.94      462.19     16.67 o 
   3  -3   7        2.91       10.94      3.48 o 
   4  -3   7      310.38      322.39     22.67 o 
   5  -3   7        4.59        2.94      5.67 o 
   6  -3   7       46.58       48.33     12.46 o 
   7  -3   7      192.10      200.94     25.10 o 
  -7  -2   7        0.98        4.07      9.26 o 
  -6  -2   7       27.21       28.43     12.16 o 
  -5  -2   7      323.39      296.09     14.45 o 
  -4  -2   7        9.49       14.47      3.70 o 
  -3  -2   7     2136.56     2134.55     52.61 o 
  -2  -2   7       71.12       72.74     10.14 o 
  -1  -2   7       45.57       47.58      4.52 o 
   0  -2   7      157.34      146.43      7.08 o 
   1  -2   7      967.00      957.95     23.98 o 
   2  -2   7       61.29       78.00      6.24 o 
   3  -2   7      546.98      517.53     27.60 o 
   4  -2   7      297.81      306.12     21.85 o 
   5  -2   7       46.89       53.31     11.08 o 
   6  -2   7      133.81      153.52     19.69 o 
   7  -2   7       16.06       31.24     11.21 o 
  -6  -1   7      165.26      169.94     12.48 o 
  -5  -1   7        3.30       14.41      6.01 o 
  -4  -1   7      184.41      190.44     18.26 o 
  -3  -1   7      274.64      305.45     12.56 o 
  -2  -1   7       87.33       86.31      6.42 o 
  -1  -1   7     1886.44     1826.75     48.01 o 
   0  -1   7       20.79       19.73      2.94 o 
   1  -1   7      327.38      335.38     11.01 o 
   2  -1   7     3071.57     3197.09     66.91 o 
   3  -1   7      498.67      496.50     28.05 o 
   4  -1   7       78.91       85.61      9.43 o 
   5  -1   7        3.64        8.22      6.14 o 
   6  -1   7       84.96       78.23     14.15 o 
   7  -1   7        3.80        8.78      8.65 o 
   8  -1   7       85.62       76.41     16.14 o 
  -7   0   7        2.12        0.12      5.12 o 
  -6   0   7        3.07        0.00      4.20 o 
  -5   0   7       24.91       21.45      5.13 o 
  -4   0   7      559.26      519.62     19.64 o 
  -3   0   7       24.18       29.43      4.51 o 
  -2   0   7      528.66      543.31     16.95 o 
  -1   0   7     1116.74      987.55     71.68 o 
   0   0   7       17.28       27.20      3.35 o 
   1   0   7     3386.92     3435.29     70.27 o 
   2   0   7      587.08      590.18     16.23 o 
   3   0   7      725.73      734.91     23.69 o 
   4   0   7      772.87      709.64     27.78 o 
   5   0   7      133.99      138.46     15.06 o 
   6   0   7      299.67      293.01     22.93 o 
   7   0   7       35.71       45.91     11.60 o 
   8   0   7       20.12       21.37     11.16 o 
  -7   1   7       12.92       10.00      6.32 o 
  -6   1   7       34.81       44.41      8.98 o 
  -5   1   7       26.22       30.95      5.97 o 
  -4   1   7      766.63      725.99     46.70 o 
  -3   1   7      387.20      347.75     15.96 o 
  -2   1   7      932.31      933.58     24.99 o 
  -1   1   7      632.91      569.16     16.71 o 
   0   1   7      362.22      364.27     11.47 o 
   1   1   7       54.70       50.99      4.22 o 
   2   1   7       35.81       46.74      3.77 o 
   3   1   7      354.65      354.01     14.53 o 
   4   1   7        9.77       19.72      4.99 o 
   5   1   7      892.40      867.45     42.32 o 
   6   1   7      998.72     1009.61     38.46 o 
   7   1   7       25.68       20.21      9.74 o 
   8   1   7        5.03        2.77      8.74 o 
  -7   2   7      170.91      170.49     15.55 o 
  -6   2   7       15.89       22.13      7.26 o 
  -5   2   7       57.62       60.10     10.25 o 
  -4   2   7      529.57      496.98     19.84 o 
  -3   2   7       28.81       28.66      5.05 o 
  -2   2   7       80.86       80.17      6.83 o 
  -1   2   7       36.11       23.75      3.85 o 
   0   2   7     2061.55     2021.25     44.14 o 
   1   2   7       23.93       20.84      2.86 o 
   2   2   7        4.29        2.13      3.60 o 
   3   2   7        9.69       12.07      5.52 o 
   4   2   7       19.82       48.50      6.35 o 
   5   2   7     2258.85     2265.18     70.75 o 
   6   2   7       33.30       38.55     13.67 o 
   7   2   7       73.01       77.41     14.71 o 
   8   2   7        7.16        5.71     10.34 o 
  -7   3   7      108.90      123.15     14.12 o 
  -6   3   7       61.15       56.52      9.39 o 
  -5   3   7      104.12      111.76     11.52 o 
  -4   3   7        1.74        1.27      3.27 o 
  -3   3   7      152.76      135.80     10.58 o 
  -2   3   7       49.94       54.03      5.86 o 
  -1   3   7      222.63      266.43     11.40 o 
   0   3   7     3398.06     3377.01     70.05 o 
   1   3   7      777.79      729.99     20.53 o 
   2   3   7     1325.50     1389.36     37.09 o 
   3   3   7       31.05       37.31      5.29 o 
   4   3   7      132.37      116.90      9.83 o 
   5   3   7        3.17        4.15      4.67 o 
   6   3   7        0.35       11.94      5.47 o 
   7   3   7      109.52      105.18     12.84 o 
   8   3   7        1.75        5.62      8.87 o 
  -7   4   7       18.59       20.12      7.88 o 
  -6   4   7       34.54       43.37      8.80 o 
  -5   4   7      220.74      204.09     15.54 o 
  -4   4   7       69.94       74.81      8.47 o 
  -3   4   7      157.90      162.24     14.16 o 
  -2   4   7       14.17       12.97      3.50 o 
  -1   4   7      164.46      179.45      9.48 o 
   0   4   7     5061.06     5452.82    115.73 o 
   1   4   7      620.70      604.15     18.19 o 
   2   4   7      104.44       79.20      8.40 o 
   3   4   7        3.06       11.67      3.37 o 
   4   4   7      707.03      720.69     28.90 o 
   5   4   7       39.07       43.77      7.28 o 
   6   4   7       46.02       62.14      9.67 o 
   7   4   7        0.12        3.71      5.49 o 
   8   4   7       17.37       15.19      8.09 o 
  -6   5   7      212.62      219.07     18.27 o 
  -5   5   7      251.11      272.72     18.27 o 
  -4   5   7       75.96       87.39      9.08 o 
  -3   5   7      436.60      389.15     15.41 o 
  -2   5   7       24.74       37.64      5.24 o 
  -1   5   7     1220.13     1038.35     29.32 o 
   0   5   7      314.77      329.90     12.13 o 
   1   5   7        3.15        6.28      3.36 o 
   2   5   7      276.58      295.75     12.64 o 
   3   5   7       12.96       18.43      4.69 o 
   4   5   7     1766.02     1644.11     87.40 o 
   5   5   7       74.46       28.10     17.37 o 
   6   5   7       56.14       92.97     22.24 o 
   7   5   7      421.70      463.25     24.06 o 
   8   5   7      105.80      125.44     16.10 o 
  -6   6   7      141.98      184.36     21.56 o 
  -5   6   7      223.22      213.45     17.02 o 
  -4   6   7      167.30      169.94     14.10 o 
  -3   6   7      181.97      177.36     11.64 o 
  -2   6   7      104.66      125.12      9.42 o 
  -1   6   7      165.11      153.39     16.22 o 
   0   6   7      167.42      153.00      9.06 o 
   1   6   7      504.24      470.52     14.73 o 
   2   6   7      251.16      226.34     11.33 o 
   3   6   7      277.81      215.59     36.44 o 
   4   6   7      578.37      583.32     52.86 o 
   5   6   7      162.21      182.12     14.28 o 
   6   6   7       15.95       24.15     10.17 o 
   7   6   7       21.40       23.19     14.62 o 
   8   6   7       12.42       12.37     13.46 o 
  -6   7   7      179.10      201.90     18.16 o 
  -5   7   7      113.81      126.44     13.82 o 
  -4   7   7       64.41       71.15      9.72 o 
  -3   7   7        1.31        0.00      3.64 o 
  -2   7   7      628.49      576.03     25.12 o 
  -1   7   7      501.16      440.10     19.69 o 
   0   7   7       19.39       24.29      4.94 o 
   1   7   7      122.24      117.44      8.64 o 
   2   7   7      155.84      165.13     10.57 o 
   3   7   7      601.83      537.10     19.10 o 
   4   7   7       52.12       66.21     15.26 o 
   5   7   7       11.36       18.04      6.95 o 
   6   7   7        4.60        2.47      9.69 o 
   7   7   7       50.90       75.11     22.67 o 
  -5   8   7       19.07       21.50      7.21 o 
  -4   8   7      147.91      147.85     14.16 o 
  -3   8   7      266.46      238.47     16.02 o 
  -2   8   7      227.77      247.42     13.15 o 
  -1   8   7        1.05        4.80      4.25 o 
   0   8   7      240.03      235.87     17.07 o 
   1   8   7        6.67        4.35      3.44 o 
   2   8   7       32.47       43.37      6.39 o 
   3   8   7      170.66      151.10     17.92 o 
   4   8   7        2.98        7.68      6.06 o 
   5   8   7      282.22      298.81     37.30 o 
   6   8   7       13.16       40.54     17.39 o 
   7   8   7        2.00        0.00     11.99 o 
  -5   9   7       20.89       17.49      7.78 o 
  -4   9   7        0.53        8.52      6.25 o 
  -3   9   7       45.69       60.81      9.00 o 
  -2   9   7      485.37      455.84     20.15 o 
  -1   9   7      219.46      238.11     12.49 o 
   0   9   7      117.76      101.35     27.21 o 
   1   9   7       13.11       10.67      5.76 o 
   2   9   7      476.42      450.34     29.71 o 
   3   9   7      175.65      162.37     10.83 o 
   4   9   7       17.68       31.28     12.76 o 
   5   9   7       62.88       53.39     18.30 o 
   6   9   7      104.42      127.86     27.52 o 
   7   9   7       46.65       64.08     23.24 o 
  -4  10   7       68.53       70.77     10.39 o 
  -3  10   7      135.59      158.59     14.46 o 
  -2  10   7        1.99        0.00      5.50 o 
  -1  10   7       16.20       28.34      8.92 o 
   0  10   7      387.11      406.02     17.67 o 
   1  10   7       14.70       23.78      4.66 o 
   2  10   7       48.31       50.26      7.88 o 
   3  10   7       89.30       77.80     19.17 o 
   4  10   7        0.13        8.87     10.38 o 
   5  10   7      123.85      152.18     28.56 o 
   6  10   7       16.72       20.25     15.66 o 
  -3  11   7        1.55        0.00      5.97 o 
  -2  11   7      421.10      421.39     20.98 o 
  -1  11   7      201.24      230.45     32.23 o 
   0  11   7      146.93      166.62     11.40 o 
   1  11   7       53.00       45.00     14.47 o 
   2  11   7      214.67      247.32     32.49 o 
   3  11   7      159.39      164.51     27.39 o 
   4  11   7       66.24       56.85     20.12 o 
   5  11   7       11.26       18.13     12.55 o 
   6  11   7        2.47       14.49     16.14 o 
  -2  12   7       34.66       36.65     10.03 o 
  -1  12   7       31.40       57.43     19.45 o 
   0  12   7      348.18      376.87     35.74 o 
   1  12   7       19.35       31.63     14.11 o 
   2  12   7      303.59      303.87     36.30 o 
   3  12   7       22.65       30.11     16.23 o 
   4  12   7       39.25       85.76     24.32 o 
   5  12   7        0.38        0.00     10.77 o 
  -1  13   7       48.70       42.88     18.87 o 
   0  13   7       27.42       23.45     13.76 o 
   2  13   7      464.75       57.42     18.48 o 
   3  13   7       12.01       28.73     17.13 o 
   4  13   7       33.29       25.40     17.61 o 
  -2 -11   8        5.19        0.00     10.90 o 
  -1 -11   8       48.71       84.29     21.89 o 
   0 -11   8       56.31       78.06     23.71 o 
   1 -11   8        0.03        0.00     14.37 o 
  -4 -10   8       67.68      103.67     23.06 o 
  -3 -10   8        7.73       16.36     10.21 o 
  -2 -10   8       42.86       62.13     18.82 o 
  -1 -10   8       33.26       18.78     13.11 o 
   0 -10   8        2.02        0.00     11.29 o 
   1 -10   8      163.60      213.27     33.75 o 
   2 -10   8       45.87      106.09     24.84 o 
  -5  -9   8       87.47      100.77     23.62 o 
  -4  -9   8        6.41       23.54     12.46 o 
  -3  -9   8       16.15       19.38     10.64 o 
  -2  -9   8       18.38        8.39     10.99 o 
  -1  -9   8       21.43        0.00      9.74 o 
   0  -9   8      391.45      443.89     39.42 o 
   1  -9   8       11.74       17.74     15.32 o 
   2  -9   8        1.12        0.00     11.51 o 
   3  -9   8       52.30       77.97     18.13 o 
  -5  -8   8        0.70        6.27     10.60 o 
  -4  -8   8       29.70       37.95     13.37 o 
  -3  -8   8      131.57      183.33     25.92 o 
  -2  -8   8        1.86       17.48      9.69 o 
  -1  -8   8        9.74       16.74      9.61 o 
   0  -8   8      269.69      246.41     29.94 o 
   1  -8   8       17.40       48.76     15.75 o 
   2  -8   8      162.97      219.80     29.81 o 
   3  -8   8        3.35        5.42      9.97 o 
   4  -8   8        2.19        5.37      7.83 o 
  -6  -7   8        1.45        9.35     11.99 o 
  -5  -7   8      330.12      339.83     38.34 o 
  -4  -7   8       18.85       19.34     11.16 o 
  -3  -7   8        0.76        6.84      8.13 o 
  -2  -7   8      569.91      421.52     33.40 o 
  -1  -7   8      288.60      281.98     26.57 o 
   0  -7   8        7.98       20.77     11.21 o 
   1  -7   8      148.74      172.16     23.00 o 
   2  -7   8       91.82       60.14     27.32 o 
   3  -7   8       98.07      124.93     20.99 o 
   4  -7   8      575.73      550.24     34.57 o 
   5  -7   8        1.41        0.00      7.36 o 
  -6  -6   8       69.78       56.85     17.70 o 
  -5  -6   8       35.75       38.68     14.49 o 
  -4  -6   8        6.37       10.43      8.87 o 
  -3  -6   8      333.41      373.80     31.85 o 
  -2  -6   8       83.03       68.41     15.66 o 
  -1  -6   8      166.99      151.14     20.51 o 
   0  -6   8       21.61       25.32      5.24 o 
   1  -6   8      159.49      116.00     12.37 o 
   2  -6   8        1.90        5.49     11.31 o 
   3  -6   8       65.31       84.18     16.68 o 
   4  -6   8       70.65       68.28     14.11 o 
   5  -6   8        3.39       10.43      7.70 o 
   6  -6   8       59.00       52.35     13.46 o 
  -6  -5   8      122.02      156.33     27.39 o 
  -5  -5   8        6.06        0.00      9.30 o 
  -4  -5   8        2.68        6.92      8.78 o 
  -3  -5   8       11.75       22.80     10.82 o 
  -2  -5   8        0.85        1.86      7.14 o 
  -1  -5   8     1831.15     1901.09     47.64 o 
   0  -5   8       23.63       21.40      4.04 o 
   1  -5   8      153.23      166.61     18.14 o 
   2  -5   8     1211.43     1150.75     40.12 o 
   3  -5   8      335.52      326.57     17.75 o 
   4  -5   8        3.72       11.16      7.14 o 
   5  -5   8       80.54       63.82     13.50 o 
   6  -5   8        6.47        6.71      8.48 o 
  -7  -4   8       37.18       36.61     15.27 o 
  -6  -4   8       34.44       47.47     16.27 o 
  -5  -4   8      130.53      124.96     22.07 o 
  -4  -4   8      401.36      431.69     35.48 o 
  -3  -4   8      440.24      420.83     33.23 o 
  -2  -4   8      622.09      629.63     19.85 o 
  -1  -4   8      123.64      129.08      7.73 o 
   0  -4   8       32.27       51.93      7.62 o 
   1  -4   8      868.40      862.22     24.05 o 
   2  -4   8       27.14       32.03      5.74 o 
   3  -4   8      452.87      424.62     19.92 o 
   4  -4   8        0.48        2.55      5.67 o 
   5  -4   8       71.84       73.60     14.62 o 
   6  -4   8      119.15      154.60     21.55 o 
  -7  -3   8        3.19       23.75     13.02 o 
  -6  -3   8      169.05      189.56     28.60 o 
  -5  -3   8       12.44        9.35      7.83 o 
  -4  -3   8      128.32      117.95     20.42 o 
  -3  -3   8      202.03      204.01     12.60 o 
  -2  -3   8      722.43      752.59     22.53 o 
  -1  -3   8      188.78      178.21     12.22 o 
   0  -3   8      500.07      483.30     15.19 o 
   1  -3   8       75.37       69.11      6.30 o 
   2  -3   8        0.42        3.14      2.74 o 
   3  -3   8      448.89      454.29     17.35 o 
   4  -3   8        8.42       13.15      6.45 o 
   5  -3   8      158.24      133.44     18.04 o 
   6  -3   8      254.10      276.53     26.87 o 
   7  -3   8       23.11       37.60     12.89 o 
  -7  -2   8       75.30       75.89     18.39 o 
  -6  -2   8        0.05        1.86      6.84 o 
  -5  -2   8        4.17       10.76      4.21 o 
  -4  -2   8      762.02      647.60     21.89 o 
  -3  -2   8      181.32      202.24     15.58 o 
  -2  -2   8      145.20      146.25      8.45 o 
  -1  -2   8       82.13      102.01      7.93 o 
   0  -2   8      947.96      911.74     23.63 o 
   1  -2   8     1397.29     1368.23     32.51 o 
   2  -2   8      655.40      630.69     18.76 o 
   3  -2   8        2.81        2.15      3.97 o 
   4  -2   8      121.56      109.51     14.88 o 
   5  -2   8      234.00      256.19     23.58 o 
   6  -2   8        0.60        2.77      6.71 o 
   7  -2   8      249.03      245.76     26.65 o 
  -7  -1   8        3.02       10.77     10.60 o 
  -6  -1   8        5.19        7.32      4.62 o 
  -5  -1   8      337.39      329.72     15.11 o 
  -4  -1   8        0.40        4.96      3.72 o 
  -3  -1   8       37.00       43.88      7.06 o 
  -2  -1   8      574.87      587.60     19.16 o 
  -1  -1   8      152.15      160.09     17.72 o 
   0  -1   8      651.69      682.04     18.83 o 
   1  -1   8     1354.82     1329.50     31.58 o 
   2  -1   8       23.30       30.73      4.15 o 
   3  -1   8     1249.57     1197.47     35.39 o 
   4  -1   8      230.77      243.21     15.49 o 
   5  -1   8       22.04       15.97      7.18 o 
   6  -1   8        9.95       12.50      6.36 o 
   7  -1   8      155.49      164.72     21.76 o 
  -7   0   8        6.39        5.36      9.30 o 
  -6   0   8        5.97       12.66      7.67 o 
  -5   0   8       10.81        5.30      4.32 o 
  -4   0   8        1.36        0.04      3.75 o 
  -3   0   8      289.83      282.18     12.92 o 
  -2   0   8      363.90      404.76     14.19 o 
  -1   0   8        0.41        1.65      2.05 o 
   0   0   8      515.69      547.63     27.16 o 
   1   0   8       27.44       33.31      4.37 o 
   2   0   8     1079.34     1093.50     26.88 o 
   3   0   8      186.17      168.51     11.33 o 
   4   0   8       10.48       17.48      5.80 o 
   5   0   8      318.35      324.37     22.37 o 
   6   0   8      107.96      138.24     18.65 o 
   7   0   8        0.84        0.00      6.45 o 
  -7   1   8        2.03        3.77      6.21 o 
  -6   1   8      140.84      143.25     12.89 o 
  -5   1   8      145.95      161.98     15.06 o 
  -4   1   8       20.57       16.59      5.32 o 
  -3   1   8        4.01        7.45      3.58 o 
  -2   1   8       77.66      103.79      9.69 o 
  -1   1   8       85.29       67.56      6.03 o 
   0   1   8      163.78      186.64      8.15 o 
   1   1   8       35.13       46.60      4.83 o 
   2   1   8      669.99      630.26     25.53 o 
   3   1   8      372.97      403.64     16.49 o 
   4   1   8      295.61      268.51     27.20 o 
   5   1   8      141.24      163.37     14.24 o 
   6   1   8       22.13       26.05      9.39 o 
   7   1   8      139.19      203.19     23.02 o 
  -7   2   8       14.60       11.43      6.79 o 
  -6   2   8       11.22        7.23      5.74 o 
  -5   2   8        8.00        6.86      4.84 o 
  -4   2   8       27.59       17.85     11.36 o 
  -3   2   8      411.40      390.28     15.82 o 
  -2   2   8        3.82        7.55      3.42 o 
  -1   2   8      453.80      431.43     15.13 o 
   0   2   8        4.34        1.02      3.16 o 
   1   2   8      315.35      299.94     10.38 o 
   2   2   8      359.40      296.30     15.40 o 
   3   2   8      183.72      205.88     11.74 o 
   4   2   8      405.13      373.21     16.95 o 
   5   2   8       14.04       24.71      9.67 o 
   6   2   8      642.44      585.32     28.82 o 
   7   2   8        0.35       14.67      7.96 o 
   8   2   8        8.18       15.53     10.60 o 
  -6   3   8      187.80      163.22     14.84 o 
  -5   3   8       65.55       48.79      8.60 o 
  -4   3   8      137.16      121.63     11.66 o 
  -3   3   8       93.61       93.82      8.66 o 
  -2   3   8      482.28      470.78     16.62 o 
  -1   3   8      841.06      789.03     22.52 o 
   0   3   8      154.39      164.48      8.73 o 
   1   3   8      730.57      692.61     19.17 o 
   2   3   8        3.28        1.34      4.42 o 
   3   3   8      118.93      114.07      9.38 o 
   4   3   8      157.11      174.75     12.33 o 
   5   3   8      174.12      192.25     18.00 o 
   6   3   8      421.71      432.73     22.45 o 
   7   3   8       48.80       45.53      9.16 o 
   8   3   8       71.38      128.03     20.34 o 
  -6   4   8        0.70        1.45      5.92 o 
  -5   4   8       30.18       33.56      9.20 o 
  -4   4   8      817.45      758.57     25.23 o 
  -3   4   8        9.48        5.86      4.11 o 
  -2   4   8       47.11       43.18      5.77 o 
  -1   4   8      432.74      421.84     19.86 o 
   0   4   8      742.16      754.70     38.09 o 
   1   4   8     2970.36     2962.53     62.72 o 
   2   4   8       13.89        7.81      3.65 o 
   3   4   8        1.18        3.06      4.44 o 
   4   4   8      102.27      113.83     10.23 o 
   5   4   8      219.46      234.58     14.29 o 
   6   4   8      153.85      154.65     14.59 o 
   7   4   8       13.32       28.04      8.06 o 
   8   4   8       35.11       45.95     13.93 o 
  -6   5   8      166.06      177.72     16.62 o 
  -5   5   8       94.75       86.81     11.06 o 
  -4   5   8       97.24       98.26     10.04 o 
  -3   5   8      293.27      257.25     13.82 o 
  -2   5   8      439.72      405.79     17.59 o 
  -1   5   8        1.20        0.36      3.37 o 
   0   5   8     1132.68     1137.44     29.20 o 
   1   5   8        9.58       12.64      3.53 o 
   2   5   8      178.04      162.64     11.77 o 
   3   5   8      975.54      893.81     28.01 o 
   4   5   8        2.76        9.22      4.31 o 
   5   5   8        2.59       11.29      5.65 o 
   6   5   8       23.31       10.96      5.74 o 
   7   5   8        3.51        5.94      5.32 o 
  -6   6   8       11.04       17.92      7.58 o 
  -5   6   8       68.58       89.83     11.79 o 
  -4   6   8      366.83      333.07     24.09 o 
  -3   6   8       13.90       14.87      4.93 o 
  -2   6   8      244.53      231.57     12.67 o 
  -1   6   8       71.96       90.51      8.26 o 
   0   6   8     1028.99     1029.41     27.48 o 
   1   6   8       68.56       88.13      7.13 o 
   2   6   8      145.90      123.46      9.86 o 
   3   6   8        0.17        0.00      3.85 o 
   4   6   8       26.06        8.68      4.75 o 
   5   6   8       85.20       96.93     10.24 o 
   6   6   8        4.78       12.33      6.26 o 
   7   6   8       89.92      101.67     13.11 o 
  -5   7   8      324.24      287.98     19.99 o 
  -4   7   8       69.68       65.28     14.06 o 
  -3   7   8        7.60       16.30      6.25 o 
  -2   7   8      473.82      457.08     17.74 o 
  -1   7   8       16.11       16.56      8.87 o 
   0   7   8       10.82       14.47      4.29 o 
   1   7   8      491.99      468.62     18.13 o 
   2   7   8      724.66      684.79     23.30 o 
   3   7   8        2.58        6.92      4.07 o 
   4   7   8      249.56      258.29     14.05 o 
   5   7   8        6.14       12.49      5.07 o 
   6   7   8      102.32      112.13     13.34 o 
   7   7   8       61.38       52.57     19.21 o 
  -5   8   8       59.01       70.07     10.98 o 
  -4   8   8       38.72       49.22      8.97 o 
  -3   8   8      551.30      538.30     23.56 o 
  -2   8   8       57.20       79.71     10.22 o 
  -1   8   8       94.97      106.81      9.47 o 
   0   8   8       82.03       85.15      7.93 o 
   1   8   8       18.25       20.18      5.05 o 
   2   8   8      282.80      258.88     34.90 o 
   3   8   8       17.16       16.71     10.03 o 
   4   8   8      805.68      735.73     25.46 o 
   5   8   8        5.01       12.70      5.37 o 
   6   8   8       40.46       30.46     17.31 o 
   7   8   8       47.58       82.25     22.93 o 
  -4   9   8       26.94       34.78      8.35 o 
  -3   9   8      156.05      163.40     14.73 o 
  -2   9   8      205.59      208.41     16.22 o 
  -1   9   8     1242.36     1113.67     31.45 o 
   0   9   8       12.96       16.76      7.77 o 
   1   9   8      144.15       92.08     81.89 o 
   2   9   8      274.25      320.30     27.54 o 
   3   9   8        9.37       26.07      6.41 o 
   4   9   8      232.29      255.80     33.75 o 
   5   9   8       63.39       34.40     15.97 o 
   6   9   8       35.13       51.23     17.74 o 
  -3  10   8      150.03      136.92     14.30 o 
  -2  10   8      210.18      225.07     16.75 o 
  -1  10   8        0.52        8.33      4.66 o 
   0  10   8      230.54       89.95     28.82 o 
   1  10   8      680.68      655.03     23.50 o 
   2  10   8       47.15       53.83     13.20 o 
   3  10   8       67.63       82.69     20.55 o 
   4  10   8      153.23      179.95     30.72 o 
   5  10   8       38.82       33.97     18.30 o 
   6  10   8      206.96      197.48     35.31 o 
  -3  11   8       41.41       40.46      9.24 o 
  -2  11   8       77.07       59.18     10.05 o 
  -1  11   8      131.77      117.39     18.26 o 
   0  11   8       12.71       23.91      6.03 o 
   1  11   8        1.86        7.30      5.60 o 
   2  11   8       39.32       61.01     17.83 o 
   3  11   8      349.78      356.06     40.37 o 
   4  11   8       40.31       25.27     14.45 o 
   5  11   8       20.63       18.22     14.28 o 
  -1  12   8       79.84       13.27     15.56 o 
   0  12   8      104.15      133.36     14.76 o 
   1  12   8      324.59      358.83     34.48 o 
   2  12   8       33.14       29.64     16.96 o 
   3  12   8        0.25        0.00     10.51 o 
   4  12   8       10.43       10.73     13.11 o 
   2  13   8        2.56        0.00     11.86 o 
   3  13   8      141.30      134.05     28.47 o 
  -3 -10   9       67.63       53.13     17.26 o 
  -2 -10   9       10.06       29.08     13.85 o 
  -1 -10   9       44.69       70.01     19.73 o 
   0 -10   9       40.35       36.95     18.35 o 
   1 -10   9       11.72       15.84     17.05 o 
  -4  -9   9       50.45       39.24     16.31 o 
  -3  -9   9        0.04        0.00      9.26 o 
  -2  -9   9       14.90       20.94     11.38 o 
  -1  -9   9      207.59      202.80     29.47 o 
   0  -9   9       18.60        9.78     13.28 o 
   1  -9   9       94.40       65.81     21.12 o 
   2  -9   9       67.72       50.15     18.26 o 
  -5  -8   9        0.80        4.54     10.60 o 
  -4  -8   9       34.84       63.22     18.39 o 
  -3  -8   9       46.79       65.16     17.18 o 
  -2  -8   9       31.90       54.60     15.10 o 
  -1  -8   9        5.83        0.00      9.30 o 
   0  -8   9      151.76      154.64     25.40 o 
   1  -8   9      342.67      359.04     35.31 o 
   2  -8   9        1.19        0.69      7.96 o 
   3  -8   9       58.33       64.26     16.25 o 
   4  -8   9       46.26       34.10     12.20 o 
  -5  -7   9        2.10        9.35     11.42 o 
  -4  -7   9       81.93       92.51     20.38 o 
  -3  -7   9       24.16        1.47      7.87 o 
  -2  -7   9        2.21        5.93      8.70 o 
  -1  -7   9      108.40      108.82     18.99 o 
   0  -7   9       41.44       48.37     14.02 o 
   1  -7   9        1.72       17.39     12.20 o 
   2  -7   9        5.66       15.47      6.10 o 
   3  -7   9      499.38      490.96     24.52 o 
   4  -7   9       18.20       24.49      9.82 o 
  -6  -6   9        3.76       19.64     14.88 o 
  -5  -6   9       88.41       96.06     22.41 o 
  -4  -6   9      103.15      105.83     21.89 o 
  -3  -6   9       18.16       53.22     14.93 o 
  -2  -6   9      814.51      803.71     51.45 o 
  -1  -6   9       10.26       13.37      8.13 o 
   0  -6   9       95.25      144.60     21.07 o 
   1  -6   9       33.08       40.68      7.69 o 
   2  -6   9       96.59      100.47     34.90 o 
   3  -6   9       46.13       65.68     12.37 o 
   4  -6   9      308.37      277.87     25.83 o 
   5  -6   9       90.17      110.64     18.35 o 
  -6  -5   9        6.86       15.49     11.29 o 
  -5  -5   9      113.30      131.28     23.80 o 
  -4  -5   9       63.01       66.76     17.13 o 
  -3  -5   9        8.64        7.66      7.40 o 
  -2  -5   9      781.09      892.58     54.78 o 
  -1  -5   9        1.63        0.09      5.58 o 
   0  -5   9      262.90      287.45     14.96 o 
   1  -5   9       30.64       28.91      6.00 o 
   2  -5   9        7.10        4.10     11.01 o 
   3  -5   9      158.78      181.86     18.95 o 
   4  -5   9      162.31      152.61     18.78 o 
   5  -5   9       54.13       67.02     14.24 o 
   6  -5   9        3.70        4.50      8.70 o 
  -6  -4   9        7.49        0.00     10.12 o 
  -5  -4   9      226.59      257.84     33.14 o 
  -4  -4   9       16.16       32.97     11.38 o 
  -3  -4   9      568.27      627.00     44.09 o 
  -2  -4   9      242.63      250.72     11.53 o 
  -1  -4   9      232.01      233.60     11.97 o 
   0  -4   9      260.60      283.34     11.80 o 
   1  -4   9        2.48        7.53      3.92 o 
   2  -4   9     1397.43     1385.39     40.36 o 
   3  -4   9        1.61       11.38      6.58 o 
   4  -4   9       76.28       70.61     13.07 o 
   5  -4   9      112.31      128.68     18.99 o 
   6  -4   9      141.09      110.68     17.83 o 
  -6  -3   9        1.79        2.21      9.87 o 
  -5  -3   9        0.47        8.39     10.43 o 
  -4  -3   9        7.43       13.93      8.83 o 
  -3  -3   9       70.58       81.23     11.55 o 
  -2  -3   9       23.08       27.85      4.75 o 
  -1  -3   9     1133.13     1089.39     28.47 o 
   0  -3   9      407.06      399.51     14.14 o 
   1  -3   9      276.91      279.53     11.89 o 
   2  -3   9      565.46      487.89     16.84 o 
   3  -3   9       65.36       57.39      8.91 o 
   4  -3   9      217.25      253.60     22.63 o 
   5  -3   9        0.14        2.73      6.79 o 
   6  -3   9      123.68      130.76     20.51 o 
  -6  -2   9       94.73       98.31     20.86 o 
  -5  -2   9       34.56       32.11     12.72 o 
  -4  -2   9        4.08        5.79      4.02 o 
  -3  -2   9      439.24      430.58     16.51 o 
  -2  -2   9        1.46        2.19      3.98 o 
  -1  -2   9      280.56      252.72     12.30 o 
   0  -2   9       68.94       86.61      6.82 o 
   1  -2   9      938.51      893.53     24.09 o 
   2  -2   9       32.59       33.22      4.99 o 
   3  -2   9      206.55      210.89     24.30 o 
   4  -2   9       28.18       29.25      9.26 o 
   5  -2   9       13.47       25.40      9.13 o 
   6  -2   9      418.70      425.76     31.02 o 
   7  -2   9        0.13        2.34      8.22 o 
  -6  -1   9       55.59       80.78     19.12 o 
  -5  -1   9       20.88       25.64      6.01 o 
  -4  -1   9      513.13      497.78     19.72 o 
  -3  -1   9      123.39      117.84      9.07 o 
  -2  -1   9      115.61      122.18      8.39 o 
  -1  -1   9        9.67       14.14      4.90 o 
   0  -1   9       11.13       10.29      2.91 o 
   1  -1   9      113.04      133.56      8.17 o 
   2  -1   9      186.21      194.39     15.89 o 
   3  -1   9      431.83      481.70     19.52 o 
   4  -1   9       66.78       75.32     10.02 o 
   5  -1   9        2.18        9.22      7.49 o 
   6  -1   9       58.55       77.54     14.62 o 
   7  -1   9       67.90       71.65     16.27 o 
  -6   0   9       24.47       27.07      7.41 o 
  -5   0   9       14.55       15.68      5.70 o 
  -4   0   9      228.21      245.81     15.70 o 
  -3   0   9       27.65       31.07      5.56 o 
  -2   0   9       39.81       42.45      5.70 o 
  -1   0   9      296.48      254.74     12.55 o 
   0   0   9      161.49      164.28      8.75 o 
   1   0   9      286.42      267.48     10.66 o 
   2   0   9       17.05       19.05      4.83 o 
   3   0   9       26.85       29.63      5.84 o 
   4   0   9       90.69       77.01     14.58 o 
   5   0   9      290.14      266.48     17.21 o 
   6   0   9        3.48       17.65      8.96 o 
   7   0   9       52.07       66.63     14.41 o 
  -6   1   9        4.64       10.41      5.67 o 
  -5   1   9      139.92      140.95     12.58 o 
  -4   1   9       49.87       54.14      7.51 o 
  -3   1   9        0.86        1.81      3.80 o 
  -2   1   9      335.72      341.91     16.63 o 
  -1   1   9       31.94       34.67      4.74 o 
   0   1   9        4.05        2.01      2.63 o 
   1   1   9        1.73        4.91      4.42 o 
   2   1   9       34.32       41.77      6.10 o 
   3   1   9      206.87      211.49     12.59 o 
   4   1   9       20.21       28.54      5.88 o 
   5   1   9       59.22       68.11      9.89 o 
   6   1   9      108.31      164.12     20.03 o 
   7   1   9      177.84      183.54     23.41 o 
  -6   2   9       25.98       27.50      7.14 o 
  -5   2   9       23.46       22.97      7.45 o 
  -4   2   9      322.60      289.69     15.26 o 
  -3   2   9      678.25      710.45     23.16 o 
  -2   2   9      151.58      139.78     10.09 o 
  -1   2   9       87.85       93.32      7.91 o 
   0   2   9     1059.10     1063.05     27.25 o 
   1   2   9       92.35       88.03      6.47 o 
   2   2   9      321.46      301.98     14.01 o 
   3   2   9        3.49        3.25      3.64 o 
   4   2   9        4.18        4.16      3.84 o 
   5   2   9      747.72      707.79     31.56 o 
   6   2   9       46.17       62.95     10.39 o 
   7   2   9       43.47       54.99     13.15 o 
  -6   3   9       64.43       52.62      9.31 o 
  -5   3   9      386.49      373.75     20.10 o 
  -4   3   9        0.33        0.00      6.17 o 
  -3   3   9      259.12      247.61     13.57 o 
  -2   3   9      415.67      396.23     15.56 o 
  -1   3   9       31.32       43.70      7.31 o 
   0   3   9      383.22      359.93     13.41 o 
   1   3   9       40.58       44.52      6.66 o 
   2   3   9      131.25      132.84     10.08 o 
   3   3   9       13.00       20.41      5.41 o 
   4   3   9      199.18      221.92     14.44 o 
   5   3   9       11.32        3.32      9.46 o 
   6   3   9      132.58      181.26     16.63 o 
   7   3   9       28.47       33.88     10.51 o 
  -6   4   9       38.89       43.13      9.11 o 
  -5   4   9       10.17        7.37      5.52 o 
  -4   4   9       10.64       15.28      5.73 o 
  -3   4   9      484.22      467.28     18.30 o 
  -2   4   9       50.15       57.39      7.10 o 
  -1   4   9       51.24       66.92     12.72 o 
   0   4   9     1367.74     1348.48     33.55 o 
   1   4   9      175.07      199.78     12.46 o 
   2   4   9      271.94      249.69     13.37 o 
   3   4   9      140.61      147.36     11.63 o 
   4   4   9      106.89       96.93     16.80 o 
   5   4   9      175.15      163.26     13.48 o 
   6   4   9       34.58       29.58      8.20 o 
   7   4   9        0.94        3.12      5.79 o 
  -5   5   9      301.26      321.58     20.56 o 
  -4   5   9        6.94        4.48      6.63 o 
  -3   5   9        8.66       13.79      5.65 o 
  -2   5   9        1.81        6.01      3.89 o 
  -1   5   9      969.09      931.94     36.28 o 
   0   5   9      403.88      363.26     16.38 o 
   1   5   9      299.59      289.51     13.93 o 
   2   5   9       43.32       58.21      7.32 o 
   3   5   9      184.13      203.21     12.93 o 
   4   5   9      320.92      365.92     24.86 o 
   5   5   9        0.32       12.57      6.52 o 
   6   5   9        6.78        0.00      5.69 o 
   7   5   9        6.63       12.91      7.49 o 
  -5   6   9      288.53      293.74     25.99 o 
  -4   6   9       31.43       26.27      8.52 o 
  -3   6   9      188.00      203.67     13.79 o 
  -2   6   9       10.47       15.91      4.78 o 
  -1   6   9       49.25       52.84      6.92 o 
   0   6   9       15.16       14.39      6.11 o 
   1   6   9      380.15      346.18     15.55 o 
   2   6   9      140.60      137.47     10.95 o 
   3   6   9       12.95       19.37      5.39 o 
   4   6   9      270.28      272.88     15.74 o 
   5   6   9      199.45      241.44     17.83 o 
   6   6   9       40.60       19.15     16.81 o 
   7   6   9       17.02       18.46      7.53 o 
  -5   7   9        1.35        0.00      6.05 o 
  -4   7   9      218.80      233.83     18.02 o 
  -3   7   9      117.72      131.60     11.68 o 
  -2   7   9      160.94      146.85     13.58 o 
  -1   7   9      736.29      718.38     31.12 o 
   0   7   9       17.82       24.34      5.16 o 
   1   7   9       15.56       18.47      5.33 o 
   2   7   9       92.04       85.37     13.79 o 
   3   7   9     1095.29     1023.77     31.70 o 
   4   7   9      164.72      141.96     25.74 o 
   5   7   9       25.33       33.79     10.90 o 
   6   7   9      114.73       95.76     11.85 o 
   7   7   9       16.09       21.50     15.23 o 
  -4   8   9      177.82      173.57     15.84 o 
  -3   8   9        3.25       10.85      5.87 o 
  -2   8   9      516.37      501.47     22.91 o 
  -1   8   9      309.04      320.47     17.06 o 
   0   8   9        2.07        9.67      4.78 o 
   1   8   9      640.79      648.39     29.40 o 
   2   8   9      154.12      173.23     12.49 o 
   3   8   9      184.70      118.36     12.70 o 
   4   8   9      166.46      180.64     13.10 o 
   5   8   9       79.94       89.44     25.83 o 
   6   8   9       11.53       18.69     14.67 o 
  -4   9   9        1.95        1.87      5.85 o 
  -3   9   9      105.33      109.79     14.78 o 
  -2   9   9      322.13      297.11     18.58 o 
  -1   9   9       38.03       42.50      8.76 o 
   0   9   9      669.14      657.28     44.28 o 
   1   9   9        2.71       11.07      4.73 o 
   2   9   9       41.91       34.05     11.11 o 
   3   9   9      830.60      751.54     26.31 o 
   4   9   9        4.62       10.47      7.59 o 
   5   9   9       25.57       18.09     13.63 o 
   6   9   9       26.29       23.41     15.45 o 
  -3  10   9      105.81       94.93     12.77 o 
  -2  10   9       87.14       96.27     23.57 o 
  -1  10   9       37.30       35.90      6.82 o 
   0  10   9      213.62      244.29     39.40 o 
   1  10   9        2.29        9.12      7.66 o 
   2  10   9       70.20       88.35      9.71 o 
   3  10   9        0.16        6.42      8.27 o 
   4  10   9       52.11       42.27     17.70 o 
   5  10   9      315.49      289.03     39.72 o 
   6  10   9        3.84       13.24     16.66 o 
  -2  11   9       51.79       44.60      9.70 o 
  -1  11   9      103.45      103.10     12.18 o 
   0  11   9       54.25       38.48      7.09 o 
   1  11   9       19.92       25.67      6.03 o 
   2  11   9      241.99      216.82     31.93 o 
   3  11   9        6.78       17.52     13.11 o 
   4  11   9      112.17      133.53     27.82 o 
   5  11   9        9.85       21.12     17.09 o 
  -1  12   9       16.64       19.07     10.49 o 
   0  12   9       46.65       55.87     10.58 o 
   1  12   9       44.06       12.16     11.64 o 
   2  12   9       53.61       43.79     16.74 o 
   3  12   9       36.31       33.84     17.31 o 
   4  12   9      158.23      173.16     33.36 o 
  -3  -9  10        2.35        0.00     10.04 o 
  -2  -9  10       12.41        5.58     11.16 o 
  -1  -9  10        0.15        0.00     10.56 o 
   0  -9  10      197.75      235.21     33.58 o 
   1  -9  10       16.44       20.90     16.49 o 
   2  -9  10        0.01       14.67     11.34 o 
  -4  -8  10       13.48       13.24     13.59 o 
  -3  -8  10       37.45       47.94     16.40 o 
  -2  -8  10        4.76       11.42     10.30 o 
  -1  -8  10       42.46       57.76     17.87 o 
   0  -8  10       53.28       79.48     19.56 o 
   1  -8  10       27.13       56.51     18.95 o 
   2  -8  10      175.54      192.63     31.89 o 
  -4  -7  10        7.92       13.72     11.42 o 
  -3  -7  10       29.28       35.52     13.72 o 
  -2  -7  10        4.24        4.02      8.87 o 
  -1  -7  10      131.79      215.74     27.00 o 
   0  -7  10      141.61      173.03     25.49 o 
   1  -7  10        4.56        0.30      8.18 o 
   2  -7  10       13.35       34.31     17.09 o 
   3  -7  10       39.11       40.85     11.73 o 
   4  -7  10      238.80      234.13     24.49 o 
  -5  -6  10        5.82       13.54     12.16 o 
  -4  -6  10       24.02       29.55     14.75 o 
  -3  -6  10      197.59      166.15     25.92 o 
  -2  -6  10        4.64        7.83      8.13 o 
  -1  -6  10        4.71       27.43     10.12 o 
   0  -6  10        3.35        5.93      9.17 o 
   1  -6  10      152.16      161.93     13.60 o 
   2  -6  10       45.08       45.25     13.74 o 
   3  -6  10      121.48      120.89     17.13 o 
   4  -6  10        0.08        4.54      7.49 o 
  -5  -5  10       13.15        6.40     10.00 o 
  -4  -5  10       37.75       76.71     19.64 o 
  -3  -5  10       58.19       53.44     15.58 o 
  -2  -5  10        0.89       22.41      9.00 o 
  -1  -5  10      751.94      716.91     46.34 o 
   0  -5  10        1.78        6.74      4.01 o 
   1  -5  10        0.84        8.06      4.14 o 
   2  -5  10       55.05       34.23      9.35 o 
   3  -5  10      343.61      310.93     23.62 o 
   4  -5  10      309.10      311.19     25.14 o 
   5  -5  10       34.81       14.67      8.91 o 
  -5  -4  10       18.07       11.25     12.12 o 
  -4  -4  10       13.12       24.19     11.64 o 
  -3  -4  10       21.98       30.59     12.29 o 
  -2  -4  10      414.03      436.15     34.53 o 
  -1  -4  10        0.66        5.33      3.43 o 
   0  -4  10      104.54      108.19      8.51 o 
   1  -4  10      472.14      453.21     17.07 o 
   2  -4  10       42.30       35.03      7.91 o 
   3  -4  10      111.78      126.47     16.44 o 
   4  -4  10       20.89       21.59      9.26 o 
   5  -4  10       35.66       44.70     12.46 o 
  -6  -3  10       27.20       53.35     17.52 o 
  -5  -3  10       13.31        0.00      9.69 o 
  -4  -3  10        0.24       13.76     11.12 o 
  -3  -3  10       33.72       57.72     15.40 o 
  -2  -3  10       68.82       86.96      8.25 o 
  -1  -3  10       44.01       52.75      6.82 o 
   0  -3  10      305.40      302.72     12.77 o 
   1  -3  10       38.87       45.35      7.33 o 
   2  -3  10       84.33       78.22      9.22 o 
   3  -3  10      290.60      294.79     22.41 o 
   4  -3  10        0.92        0.22      6.06 o 
   5  -3  10      133.60      143.18     19.99 o 
   6  -3  10       55.13       81.99     16.18 o 
  -6  -2  10       16.73       28.69     14.11 o 
  -5  -2  10       12.91        0.65      9.26 o 
  -4  -2  10       15.20       21.40      5.31 o 
  -3  -2  10       67.83       85.17      8.49 o 
  -2  -2  10      247.87      230.27     12.42 o 
  -1  -2  10      559.40      524.04     17.79 o 
   0  -2  10        6.70        4.76      3.31 o 
   1  -2  10        0.85        5.32      2.99 o 
   2  -2  10      172.86      157.46     14.63 o 
   3  -2  10        0.56        3.97      4.79 o 
   4  -2  10       30.42       42.71     11.25 o 
   5  -2  10      151.11      149.84     19.77 o 
   6  -2  10       30.79       16.74      9.78 o 
  -6  -1  10       11.94        3.94     10.17 o 
  -5  -1  10      398.66      391.07     20.34 o 
  -4  -1  10      100.22      111.26     12.84 o 
  -3  -1  10      122.00      139.31     10.15 o 
  -2  -1  10       10.61        9.52      3.92 o 
  -1  -1  10      193.09      220.26     10.99 o 
   0  -1  10      121.12      116.67      8.14 o 
   1  -1  10       72.56       64.26      8.37 o 
   2  -1  10       33.35       46.30      7.53 o 
   3  -1  10       44.43       47.94      7.52 o 
   4  -1  10       72.85       94.04     20.14 o 
   5  -1  10       22.27       21.24      8.65 o 
   6  -1  10        9.87       15.36      8.22 o 
  -6   0  10       10.95       17.07      5.98 o 
  -5   0  10       10.17       14.57      5.58 o 
  -4   0  10       31.82       32.90      6.24 o 
  -3   0  10      685.84      676.29     28.18 o 
  -2   0  10       11.45       17.75      4.50 o 
  -1   0  10       14.62       27.97      8.23 o 
   0   0  10      105.72       81.67      7.17 o 
   1   0  10      100.87      109.74     14.93 o 
   2   0  10      783.62      742.02     25.60 o 
   3   0  10        7.86        9.52      5.08 o 
   4   0  10       47.28       52.97      8.50 o 
   5   0  10       13.67        8.83      6.49 o 
   6   0  10       50.99       57.07     13.46 o 
   7   0  10        2.62        7.18      8.48 o 
  -6   1  10       87.01       67.35     10.25 o 
  -5   1  10      157.03      142.29     12.93 o 
  -4   1  10      457.81      451.64     19.01 o 
  -3   1  10       10.79        6.45      6.24 o 
  -2   1  10      233.01      235.33     13.86 o 
  -1   1  10     1172.20     1103.45     56.85 o 
   0   1  10      181.62      181.31      9.93 o 
   1   1  10      449.58      390.55     16.77 o 
   2   1  10      167.06      176.70     13.42 o 
   3   1  10       26.39       31.39      6.23 o 
   4   1  10      353.43      341.72     17.83 o 
   5   1  10        3.31        1.09      4.66 o 
   6   1  10       31.25       36.00     11.03 o 
   7   1  10       18.46       26.70     11.25 o 
  -6   2  10        9.69        5.56      6.46 o 
  -5   2  10        7.37        9.41      5.75 o 
  -4   2  10        0.34        9.44      5.06 o 
  -3   2  10      576.73      566.50     23.24 o 
  -2   2  10      385.11      363.17     15.43 o 
  -1   2  10       32.65       35.88      6.59 o 
   0   2  10       80.59       68.53      6.79 o 
   1   2  10      477.17      473.50     22.69 o 
   2   2  10      119.18      135.28     11.08 o 
   3   2  10       51.00       52.95      7.60 o 
   4   2  10       15.50       10.47      9.54 o 
   5   2  10      178.13      180.80     16.12 o 
   6   2  10      438.82      429.70     23.63 o 
   7   2  10        1.24        0.00      7.05 o 
  -5   3  10        4.74        5.37      5.59 o 
  -4   3  10      315.69      285.80     15.88 o 
  -3   3  10       14.89       22.42      5.66 o 
  -2   3  10        0.02        2.20      3.81 o 
  -1   3  10      640.03      611.48     20.09 o 
   0   3  10      338.12      320.38     13.18 o 
   1   3  10        0.69        0.50      4.45 o 
   2   3  10        0.54        8.49      4.08 o 
   3   3  10      439.05      411.63     17.92 o 
   4   3  10      113.67      129.24     12.62 o 
   5   3  10      346.77      408.56     34.60 o 
   6   3  10       14.19       15.70      7.25 o 
   7   3  10       18.85        5.93      8.05 o 
  -5   4  10       26.51       27.13      7.73 o 
  -4   4  10      129.96      153.19     19.86 o 
  -3   4  10      111.02      116.29     15.32 o 
  -2   4  10       40.16       33.96      6.21 o 
  -1   4  10       40.53       42.53      7.55 o 
   0   4  10      161.73      164.49     12.43 o 
   1   4  10     1253.07     1294.29     38.37 o 
   2   4  10       36.35       35.93      6.26 o 
   3   4  10       15.10       16.10      5.24 o 
   4   4  10        6.82        7.73      5.14 o 
   5   4  10      297.41      303.71     23.53 o 
   6   4  10       10.23        8.50      9.02 o 
   7   4  10        2.86       14.62      7.87 o 
  -5   5  10       49.55       66.03     10.23 o 
  -4   5  10        3.04        2.03      5.09 o 
  -3   5  10       28.27       29.82      6.50 o 
  -2   5  10      105.80      116.38     11.70 o 
  -1   5  10       81.58      102.72      9.27 o 
   0   5  10      896.11      873.10     29.08 o 
   1   5  10      120.35      129.77     14.74 o 
   2   5  10      235.29      252.49     14.44 o 
   3   5  10      420.64      430.81     28.14 o 
   4   5  10      149.81      175.51     13.48 o 
   5   5  10        9.79       21.78      9.14 o 
   6   5  10        9.68       22.03      7.95 o 
   7   5  10      197.55      198.63     18.75 o 
  -5   6  10        1.62        0.00      6.22 o 
  -4   6  10      102.93       99.09     12.42 o 
  -3   6  10      231.69      220.44     15.11 o 
  -2   6  10      130.14      135.01     11.48 o 
  -1   6  10      423.75      402.19     16.44 o 
   0   6  10      494.57      471.12     19.67 o 
   1   6  10      535.29      508.61     20.54 o 
   2   6  10      191.35      199.47     13.70 o 
   3   6  10       26.04       33.85      6.73 o 
   4   6  10       25.79       36.15      9.54 o 
   5   6  10      390.38      371.91     19.61 o 
   6   6  10       11.77       21.17      7.09 o 
   7   6  10       93.79       97.87     15.01 o 
  -4   7  10        4.30       11.26      6.62 o 
  -3   7  10       30.34       36.71      7.40 o 
  -2   7  10      211.24      236.31     16.30 o 
  -1   7  10      354.23      351.63     28.85 o 
   0   7  10       62.29       77.11      9.30 o 
   1   7  10      319.27      286.08     15.70 o 
   2   7  10       43.13       57.77      7.87 o 
   3   7  10      561.44      571.62     44.76 o 
   4   7  10      363.45      342.57     19.33 o 
   5   7  10      102.16       74.15      9.85 o 
   6   7  10        2.87        4.21      5.86 o 
  -4   8  10       36.57       41.02      9.48 o 
  -3   8  10      177.08      179.21     16.05 o 
  -2   8  10        7.52        5.56      4.97 o 
  -1   8  10       70.58       84.71      9.08 o 
   0   8  10        0.78       14.29      5.05 o 
   1   8  10      370.77      383.63     17.75 o 
   2   8  10      585.55      566.30     22.44 o 
   3   8  10      200.52      210.94     14.13 o 
   4   8  10       14.20        3.88      3.77 o 
   5   8  10      180.56      170.10     14.20 o 
   6   8  10       23.03       21.76     14.49 o 
  -3   9  10        3.59        3.00      8.52 o 
  -2   9  10       19.85       25.91      7.48 o 
  -1   9  10      318.32      344.99     42.88 o 
   0   9  10       67.33       74.57      9.45 o 
   1   9  10        2.96        3.08      5.73 o 
   2   9  10      152.98      168.10     13.32 o 
   3   9  10       79.94       60.61     13.85 o 
   4   9  10       99.66       92.99     15.49 o 
   5   9  10       56.18       56.16     19.95 o 
   6   9  10        0.45       12.98     15.62 o 
  -2  10  10       10.57       14.40      7.19 o 
  -1  10  10        6.51        6.14      6.17 o 
   0  10  10        4.48       17.58      5.99 o 
   1  10  10      129.48      140.79     12.68 o 
   2  10  10        7.17       11.13      5.09 o 
   3  10  10       36.92       49.46     11.04 o 
   4  10  10       73.76       80.13     22.93 o 
   5  10  10       52.45       50.36     19.47 o 
  -1  11  10       35.14       60.62     14.02 o 
   0  11  10       29.14       31.36      7.84 o 
   1  11  10        3.58        5.68      4.99 o 
   2  11  10       16.16       11.87      9.62 o 
   3  11  10      104.19       88.40     21.98 o 
   4  11  10       48.47       26.87     16.66 o 
   1  12  10       32.12       48.29     20.29 o 
   2  12  10       18.83        3.20     13.89 o 
  -2  -8  11       15.65        3.29     10.82 o 
  -1  -8  11        5.78        5.37     12.46 o 
   0  -8  11       31.59       39.98     17.09 o 
   1  -8  11      114.17        0.00      8.57 o 
  -3  -7  11        3.69       13.93     10.34 o 
  -2  -7  11       49.90       66.76     17.61 o 
  -1  -7  11       13.30       11.42     11.03 o 
   0  -7  11      120.30      161.00     25.61 o 
   1  -7  11       21.11       20.29     14.54 o 
   3  -7  11      121.51      130.84     18.74 o 
  -4  -6  11       21.21       27.43     14.19 o 
  -3  -6  11       11.79       31.89     14.32 o 
  -2  -6  11      183.84      259.52     30.89 o 
  -1  -6  11       29.66       31.67     11.12 o 
   0  -6  11       58.48        0.00      6.58 o 
   1  -6  11        4.35        5.37     11.60 o 
   2  -6  11       26.32       32.41      9.39 o 
   3  -6  11      114.58      104.19     17.05 o 
   4  -6  11       80.89       55.21     14.37 o 
  -4  -5  11       15.32       26.13     13.11 o 
  -3  -5  11        0.53        0.00      7.70 o 
  -2  -5  11       20.58       44.44     13.41 o 
  -1  -5  11        3.15        0.00      6.27 o 
   0  -5  11       17.96       26.82     10.08 o 
   1  -5  11        1.27        6.86      4.54 o 
   2  -5  11      166.69      166.28     18.56 o 
   3  -5  11      161.67      156.16     19.21 o 
   4  -5  11       78.24       90.78     16.10 o 
  -5  -4  11       11.04       18.35     12.07 o 
  -4  -4  11        0.64       14.88     12.20 o 
  -3  -4  11       63.66      110.72     21.16 o 
  -2  -4  11       81.43       96.96     18.22 o 
  -1  -4  11       58.00       70.60     19.05 o 
   0  -4  11       19.50       14.81      6.74 o 
   1  -4  11        3.92        0.00      4.26 o 
   2  -4  11      391.83      350.05     21.57 o 
   3  -4  11       42.62       38.16     10.95 o 
   4  -4  11        5.64        2.99      6.62 o 
   5  -4  11       23.79       23.58     10.51 o 
  -5  -3  11       14.58       22.98     14.45 o 
  -4  -3  11       13.78       40.80     14.67 o 
  -3  -3  11      103.93      115.01     21.12 o 
  -2  -3  11        8.52        8.85      4.67 o 
  -1  -3  11      139.68      137.10      9.77 o 
   0  -3  11      151.79      162.90     14.77 o 
   1  -3  11        1.48        8.57      4.41 o 
   2  -3  11       57.57       67.73      9.39 o 
   3  -3  11        6.40        1.30      6.58 o 
   4  -3  11        8.34       13.63      7.96 o 
   5  -3  11        6.44        2.25      7.18 o 
  -5  -2  11        2.26       16.49     11.12 o 
  -4  -2  11       88.62       86.10     19.12 o 
  -3  -2  11      536.64      523.47     20.31 o 
  -2  -2  11       49.66       57.39      7.09 o 
  -1  -2  11       96.07       95.11      8.33 o 
   0  -2  11       37.76       34.19      5.49 o 
   1  -2  11      223.29      201.77     13.57 o 
   2  -2  11        0.89        0.00      4.27 o 
   3  -2  11        0.81        6.55      4.33 o 
   4  -2  11        1.83        8.39      6.92 o 
   5  -2  11       23.07       25.87      9.35 o 
   6  -2  11      208.34      238.41     26.61 o 
  -5  -1  11       18.39       37.82     15.10 o 
  -4  -1  11      247.28      258.63     14.86 o 
  -3  -1  11       65.18       69.47      7.77 o 
  -2  -1  11      152.51      146.02     10.35 o 
  -1  -1  11      379.39      364.90     14.77 o 
   0  -1  11      367.09      330.27     13.54 o 
   1  -1  11      440.14      400.82     18.15 o 
   2  -1  11       11.86        5.22      5.26 o 
   3  -1  11      180.31      176.10     22.13 o 
   4  -1  11       69.79       92.72     14.97 o 
   5  -1  11        6.68       11.25      7.96 o 
   6  -1  11        1.99       15.58      9.04 o 
  -5   0  11      114.71      111.24     11.64 o 
  -4   0  11      109.34      106.78     14.47 o 
  -3   0  11       89.84       99.36      9.40 o 
  -2   0  11      479.79      468.78     24.68 o 
  -1   0  11        9.32       11.58      4.24 o 
   0   0  11        2.63        0.38      2.99 o 
   1   0  11     1393.31     1281.06     38.59 o 
   2   0  11       85.22       77.22      9.17 o 
   3   0  11      285.60      277.43     16.28 o 
   4   0  11       22.22       35.08     12.68 o 
   5   0  11       43.90       50.84     12.33 o 
   6   0  11       16.70       24.88      8.65 o 
  -5   1  11       77.79       91.38     12.80 o 
  -4   1  11      128.22      138.57     11.45 o 
  -3   1  11      102.09      101.97      9.48 o 
  -2   1  11        3.27        6.82      3.70 o 
  -1   1  11      165.36      196.21     11.60 o 
   0   1  11      574.67      607.72     23.02 o 
   1   1  11        4.22        3.88      4.97 o 
   2   1  11      213.94      194.52     13.62 o 
   3   1  11      500.73      496.28     27.72 o 
   4   1  11       19.00       19.63      5.43 o 
   5   1  11       37.22       43.90      9.13 o 
   6   1  11        1.12        0.00      7.53 o 
  -5   2  11       44.98       46.38      9.06 o 
  -4   2  11       31.37       46.30      9.71 o 
  -3   2  11      106.73      105.92     10.38 o 
  -2   2  11      201.49      185.80     13.87 o 
  -1   2  11       49.29       50.76      6.46 o 
   0   2  11        1.94        6.28      4.83 o 
   1   2  11      134.97      153.13     12.30 o 
   2   2  11      963.51      904.48     30.38 o 
   3   2  11       34.21       50.88      7.85 o 
   4   2  11       19.28       14.84      5.92 o 
   5   2  11      223.47      222.46     18.70 o 
   6   2  11        2.94        7.36      7.40 o 
  -5   3  11       93.11       92.71     11.54 o 
  -4   3  11       59.06       68.17      9.09 o 
  -3   3  11      104.64      108.68     11.53 o 
  -2   3  11       82.95       83.76      9.11 o 
  -1   3  11       68.00       64.08      7.54 o 
   0   3  11       10.51       15.54      7.44 o 
   1   3  11       10.70       17.41      5.71 o 
   2   3  11       20.44       42.36      7.00 o 
   3   3  11        6.66       14.20      5.01 o 
   4   3  11      246.39      252.91     16.84 o 
   5   3  11       42.80       59.62      9.84 o 
   6   3  11       89.10      112.52     15.07 o 
  -5   4  11       45.91       52.20     12.27 o 
  -4   4  11       37.23       42.23      8.23 o 
  -3   4  11      269.90      264.38     16.54 o 
  -2   4  11        0.01        1.76      4.02 o 
  -1   4  11      169.92      172.09     15.17 o 
   0   4  11      317.38      315.10     20.69 o 
   1   4  11      374.27      378.05     18.03 o 
   2   4  11       71.70       65.77      8.65 o 
   3   4  11       39.76       54.38      7.94 o 
   4   4  11      116.37      130.32     12.50 o 
   5   4  11      298.92      324.08     19.05 o 
   6   4  11      417.48      414.11     24.42 o 
  -4   5  11      151.41      145.61     14.37 o 
  -3   5  11        1.99        1.72      4.84 o 
  -2   5  11       11.49       16.72      5.88 o 
  -1   5  11      360.09      284.30     14.61 o 
   0   5  11      359.15      359.14     21.81 o 
   1   5  11      662.38      625.52     24.22 o 
   2   5  11      199.23      206.74     19.42 o 
   3   5  11       45.48       47.53      7.32 o 
   4   5  11      250.65      261.25     16.11 o 
   5   5  11       37.57       42.63      8.40 o 
   6   5  11        2.96       12.90      7.81 o 
  -4   6  11       94.81       74.97     10.28 o 
  -3   6  11       12.37       10.79      6.04 o 
  -2   6  11       73.65       72.18     14.00 o 
  -1   6  11        6.61       10.23      9.01 o 
   0   6  11      675.33      664.63     25.41 o 
   1   6  11      293.35      288.74     18.88 o 
   2   6  11      139.67      141.60     12.23 o 
   3   6  11      268.75      265.31     16.43 o 
   4   6  11       60.53       73.04      9.45 o 
   5   6  11        0.60        4.78      5.21 o 
   6   6  11       56.98       55.60     10.14 o 
  -4   7  11       29.84       39.43      9.34 o 
  -3   7  11        0.21        0.00      5.50 o 
  -2   7  11       33.08       44.00      7.91 o 
  -1   7  11      116.80      131.89     13.30 o 
   0   7  11      414.57      437.46     19.85 o 
   1   7  11       91.64       90.24     10.47 o 
   2   7  11        7.87       18.06      5.11 o 
   3   7  11      301.26      269.19     16.04 o 
   4   7  11      274.29      257.63     21.64 o 
   5   7  11       75.81       68.61      9.93 o 
   6   7  11        0.78        8.06      6.70 o 
  -3   8  11        3.91        4.27      6.68 o 
  -2   8  11       89.23      102.18     15.05 o 
  -1   8  11       22.09       32.57      8.07 o 
   0   8  11      198.57      194.27     14.78 o 
   1   8  11       10.18       16.74      5.72 o 
   2   8  11       67.92       84.51     10.41 o 
   3   8  11       24.77       23.57      6.27 o 
   4   8  11       97.54      108.24     11.80 o 
   5   8  11       40.77       16.57     19.09 o 
  -2   9  11      159.17      177.76     14.80 o 
  -1   9  11        1.08        7.77      5.92 o 
   0   9  11        7.15        9.80      7.23 o 
   1   9  11        3.78       22.27      6.15 o 
   2   9  11        7.52       16.21      6.43 o 
   3   9  11      244.18      221.38     15.50 o 
   4   9  11      116.15       31.70     27.44 o 
   5   9  11       20.74       21.63     15.45 o 
  -1  10  11       37.48       39.71     17.50 o 
   0  10  11       49.65       64.41      9.43 o 
   1  10  11        0.13        2.10      5.41 o 
   2  10  11      104.49      140.02     13.07 o 
   3  10  11        4.94        7.86      5.70 o 
   4  10  11       10.77        0.00     13.11 o 
   0  11  11       66.78       73.53     10.66 o 
   1  11  11        6.37        3.98      6.45 o 
   2  11  11       53.64       56.17      8.66 o 
   3  11  11        1.72        0.00     12.85 o 
  -2  -7  12        2.85        5.58     10.30 o 
  -1  -7  12       31.65       28.60     14.37 o 
   0  -7  12      115.33        1.43      9.17 o 
  -3  -6  12       32.39       45.56     17.35 o 
  -2  -6  12       17.72       16.79     12.20 o 
  -1  -6  12        2.33        4.63      9.26 o 
   0  -6  12        5.38       27.69     12.98 o 
   2  -6  12       57.94       70.57     13.37 o 
  -3  -5  12        9.60        6.62     11.51 o 
  -2  -5  12       32.45       37.69     14.15 o 
  -1  -5  12       45.39       22.98     10.56 o 
   0  -5  12       33.60       60.36     15.45 o 
   1  -5  12        9.76        3.40      7.23 o 
   2  -5  12       15.58       14.58      8.13 o 
   3  -5  12        7.35       16.18      8.70 o 
  -4  -4  12        0.07        4.02     10.77 o 
  -3  -4  12       31.37       19.34     12.81 o 
  -2  -4  12      360.15      447.31     37.08 o 
  -1  -4  12      117.13      101.46     20.12 o 
   0  -4  12       77.41       80.03      8.66 o 
   1  -4  12        5.97        7.72      5.48 o 
   2  -4  12       25.37       29.04      7.96 o 
   3  -4  12        5.04        0.00      6.75 o 
   4  -4  12        2.68        7.05      7.31 o 
  -4  -3  12       25.49       38.29     14.80 o 
  -3  -3  12       10.17        9.95     10.34 o 
  -2  -3  12       84.91      132.31     22.11 o 
  -1  -3  12      226.61      259.42     17.32 o 
   0  -3  12      261.93      250.59     12.86 o 
   1  -3  12       60.93       62.27      9.16 o 
   2  -3  12       23.40       22.55      6.98 o 
   3  -3  12       69.74       94.11     15.23 o 
   4  -3  12      114.64      104.54     17.22 o 
  -4  -2  12       51.86       66.33     18.74 o 
  -3  -2  12       81.70      106.33     10.71 o 
  -2  -2  12      252.74      217.22     13.30 o 
  -1  -2  12      110.16      115.22      9.67 o 
   0  -2  12       16.12       14.86      7.70 o 
   1  -2  12      170.04      153.89     12.95 o 
   2  -2  12      715.28      670.33     26.71 o 
   3  -2  12      190.62      193.12     16.76 o 
   4  -2  12       19.48       24.01      9.78 o 
   5  -2  12       33.47       57.42     13.76 o 
  -4  -1  12        0.43        8.29      5.36 o 
  -3  -1  12      113.82      123.57     10.63 o 
  -2  -1  12      119.61      134.88     21.71 o 
  -1  -1  12      190.38      205.17     13.84 o 
   0  -1  12      643.43      582.60     23.16 o 
   1  -1  12      208.62      194.93     14.16 o 
   2  -1  12       16.47       14.42      9.03 o 
   3  -1  12      160.70      126.45     12.96 o 
   4  -1  12       94.72       76.76     14.28 o 
   5  -1  12       77.99       64.86     13.89 o 
  -5   0  12       34.58       38.87      8.40 o 
  -4   0  12      100.79       87.82     10.36 o 
  -3   0  12      140.89      170.81     12.17 o 
  -2   0  12       30.58       40.15      6.78 o 
  -1   0  12        4.67        6.82      4.04 o 
   0   0  12       31.48       41.33      7.60 o 
   1   0  12        0.24        0.00      3.77 o 
   2   0  12      348.67      323.36     17.51 o 
   3   0  12      119.69      109.59     11.84 o 
   4   0  12        2.78        2.30      5.13 o 
   5   0  12       38.07       33.66     10.77 o 
  -4   1  12      106.87      117.35     13.23 o 
  -3   1  12      146.60      141.52     12.83 o 
  -2   1  12        0.60        4.33      3.93 o 
  -1   1  12       12.18       30.93      5.71 o 
   0   1  12        7.13        2.95      4.31 o 
   1   1  12      333.82      278.26     19.86 o 
   2   1  12        3.19        2.43      4.54 o 
   3   1  12        0.80        0.00      5.71 o 
   4   1  12      277.09      291.75     18.16 o 
   5   1  12       11.49       15.82     10.82 o 
   6   1  12       39.82       42.36     12.20 o 
  -4   2  12       19.46       24.10      7.39 o 
  -3   2  12       66.42       83.71      9.27 o 
  -2   2  12       41.26       45.90      7.17 o 
  -1   2  12       73.32       80.96     11.97 o 
   0   2  12        1.32        0.73      5.20 o 
   1   2  12      174.39      193.22     14.31 o 
   2   2  12       64.34       79.92      9.74 o 
   3   2  12      103.79       94.75     11.11 o 
   4   2  12        1.03        6.90      5.18 o 
   5   2  12        2.11       12.24      6.28 o 
   6   2  12       70.90       90.13     17.31 o 
  -4   3  12      138.58      160.36     13.75 o 
  -3   3  12       93.86       90.98     17.03 o 
  -2   3  12        2.79       14.63      4.98 o 
  -1   3  12      285.35      246.01     16.60 o 
   0   3  12       72.24       84.13     14.03 o 
   1   3  12       87.57       84.12     10.13 o 
   2   3  12       43.78       51.00      8.47 o 
   3   3  12      262.26      270.25     16.35 o 
   4   3  12       29.91       37.38      7.93 o 
   5   3  12      170.20      165.51     15.30 o 
   6   3  12        3.08        7.09      7.53 o 
  -4   4  12       31.78       35.54      7.80 o 
  -3   4  12       15.40       23.68      6.62 o 
  -2   4  12      309.30      286.19     16.21 o 
  -1   4  12       71.05       78.89     10.26 o 
   0   4  12        0.18        6.07      5.03 o 
   1   4  12      226.64      233.06     15.77 o 
   2   4  12       22.96       22.26      5.88 o 
   3   4  12       74.95       69.52      9.31 o 
   4   4  12       78.63       68.52     11.31 o 
   5   4  12       71.14       71.84     11.13 o 
   6   4  12      233.71      226.48     20.67 o 
  -4   5  12        7.70       15.39      7.67 o 
  -3   5  12        1.94        5.65      5.33 o 
  -2   5  12       62.98       59.46      8.27 o 
  -1   5  12       11.06       21.42      6.18 o 
   0   5  12      629.24      606.58     24.62 o 
   1   5  12      112.81      124.85     12.14 o 
   2   5  12        2.27        0.00      3.78 o 
   3   5  12      106.83      105.67     11.40 o 
   4   5  12        6.94       19.50      6.05 o 
   5   5  12      205.28      220.46     17.17 o 
   6   5  12       72.78       73.54     12.86 o 
  -3   6  12       48.64       42.07      8.77 o 
  -2   6  12       14.60       17.99      7.83 o 
  -1   6  12       35.55       33.92      8.97 o 
   0   6  12       11.67       19.76      6.34 o 
   1   6  12      185.91      216.48     25.66 o 
   2   6  12      272.01      286.54     17.15 o 
   3   6  12       16.34       11.74      5.83 o 
   4   6  12        3.47       10.40      5.77 o 
   5   6  12       83.52       84.98     16.11 o 
  -3   7  12       78.09       56.39     20.37 o 
  -2   7  12        1.00       13.28      6.24 o 
  -1   7  12       97.48      103.52     12.17 o 
   0   7  12      133.27      170.79     14.84 o 
   1   7  12        5.53        7.08      5.42 o 
   2   7  12       16.03       26.52      7.11 o 
   3   7  12        0.82        9.40      6.15 o 
   4   7  12      211.68      228.40     16.71 o 
   5   7  12        6.21        8.61      7.13 o 
  -2   8  12       14.21       23.04     13.29 o 
  -1   8  12       27.16       38.93      8.58 o 
   0   8  12       56.54       50.26      9.00 o 
   1   8  12      194.10      192.14     15.47 o 
   2   8  12       73.18       73.44     10.06 o 
   3   8  12       20.77       28.10      6.75 o 
   4   8  12        0.05        8.61      8.56 o 
   5   8  12        5.51        1.78      6.53 o 
  -1   9  12      148.41      148.92     14.95 o 
   0   9  12       27.97       24.48      7.63 o 
   1   9  12       19.24       28.99      7.58 o 
   2   9  12       86.86       99.89     11.70 o 
   3   9  12       37.20       26.16      9.11 o 
   4   9  12      105.46      112.85     12.93 o 
   0  10  12        1.75        6.90      6.37 o 
   1  10  12       21.60       23.18      7.85 o 
   2  10  12        0.02        0.00      6.78 o 
   3  10  12       19.53       25.80      8.46 o 
  -2  -5  13        1.15        2.51     10.25 o 
  -1  -5  13        8.09        5.88      9.52 o 
   2  -5  13       17.92       19.60      9.87 o 
  -3  -4  13      125.78      178.01     29.12 o 
  -2  -4  13       88.17       77.88     18.48 o 
  -1  -4  13      115.63      116.65     21.85 o 
   0  -4  13        9.01       16.33      6.45 o 
   1  -4  13       48.02       61.52     10.16 o 
   2  -4  13       89.19       67.33     11.54 o 
   3  -4  13       18.98       16.66      9.22 o 
  -3  -3  13        0.06        1.00     11.55 o 
  -2  -3  13      146.88      125.82     21.63 o 
  -1  -3  13      201.22      196.00     13.02 o 
   0  -3  13       11.64       12.88      8.41 o 
   1  -3  13      114.93      120.78     13.15 o 
   2  -3  13        4.57       13.49      6.48 o 
   3  -3  13        0.03        4.98      6.97 o 
  -3  -2  13       66.55       95.36     20.60 o 
  -2  -2  13       51.81       57.34      9.42 o 
  -1  -2  13      186.22      153.24     11.51 o 
   0  -2  13       81.14       76.73      9.90 o 
   1  -2  13      152.72      146.93     13.42 o 
   2  -2  13      318.19      306.11     18.69 o 
   3  -2  13      156.83      145.84     16.05 o 
   4  -2  13        3.04        0.00      6.79 o 
  -4  -1  13       87.39      104.75     23.02 o 
  -3  -1  13        3.71       15.62      5.78 o 
  -2  -1  13        7.24       11.63      5.91 o 
  -1  -1  13       50.82       60.21      9.06 o 
   0  -1  13        1.92        5.60      5.17 o 
   1  -1  13      195.35      185.91     19.41 o 
   2  -1  13       60.55       53.38      8.58 o 
   3  -1  13        6.33       18.48      6.78 o 
   4  -1  13       12.84        3.37      7.23 o 
  -4   0  13        2.03        2.04      4.92 o 
  -3   0  13       38.02       40.54      7.41 o 
  -2   0  13       87.30      103.24     10.30 o 
  -1   0  13        0.45        6.62      5.79 o 
   0   0  13        0.35        8.63      6.04 o 
   1   0  13       29.11       34.71      7.40 o 
   2   0  13      130.64      138.59     13.24 o 
   3   0  13       48.11       51.71      8.83 o 
   4   0  13        0.23       11.70      6.05 o 
   5   0  13       29.16       39.55     12.20 o 
  -4   1  13      125.27      138.23     12.14 o 
  -3   1  13       15.49       20.03      5.41 o 
  -2   1  13       11.10       15.46      5.60 o 
  -1   1  13       18.83       20.05      6.95 o 
   0   1  13      325.84      296.29     26.95 o 
   1   1  13        8.20        6.81      5.64 o 
   2   1  13       50.25       51.63      8.87 o 
   3   1  13       86.63       94.41     11.31 o 
   4   1  13       36.83       37.05      8.74 o 
   5   1  13        1.09        7.49      8.48 o 
  -4   2  13       97.43       93.41     13.96 o 
  -3   2  13       75.28       79.82     16.46 o 
  -2   2  13      127.31      141.08     11.62 o 
  -1   2  13       56.97       60.43      9.58 o 
   0   2  13        0.99        2.42      4.36 o 
   1   2  13       94.28       82.20     10.44 o 
   2   2  13      324.58      299.84     18.64 o 
   3   2  13       38.18       42.03      8.29 o 
   4   2  13       46.01       35.94      7.84 o 
   5   2  13       72.25       74.45     11.68 o 
  -3   3  13        0.66        2.51      5.31 o 
  -2   3  13       69.20       64.65     11.18 o 
  -1   3  13       27.52       33.82      9.21 o 
   0   3  13      110.43      120.35     12.75 o 
   1   3  13       79.09       88.79     11.00 o 
   2   3  13        0.49        2.28      5.06 o 
   3   3  13       65.42       47.59      8.63 o 
   4   3  13      115.56      120.53     12.97 o 
   5   3  13       74.94       64.61     10.37 o 
  -3   4  13       68.79       74.59      9.90 o 
  -2   4  13       22.82       43.75      8.52 o 
  -1   4  13       16.40       24.19      6.79 o 
   0   4  13      146.70      153.41     14.56 o 
   1   4  13       91.94       90.13     11.13 o 
   2   4  13      212.02      257.79     23.86 o 
   3   4  13       58.63       85.46     10.65 o 
   4   4  13       17.25       18.81      7.47 o 
   5   4  13      197.96      196.65     19.07 o 
  -3   5  13        5.48       11.43      5.66 o 
  -2   5  13        6.25       17.62      6.49 o 
  -1   5  13       24.94       39.94      8.57 o 
   0   5  13        0.35        0.30      4.76 o 
   1   5  13       10.03        8.45      9.44 o 
   2   5  13        1.27        1.98      5.06 o 
   3   5  13       64.56       61.02      9.63 o 
   4   5  13       93.28      121.88     14.71 o 
   5   5  13       46.73       56.29     12.75 o 
  -2   6  13        9.73        7.83     12.16 o 
  -1   6  13        1.37        9.42      6.20 o 
   0   6  13       11.01       27.43      9.01 o 
   1   6  13       90.83      106.27     12.32 o 
   2   6  13        8.04        2.77      8.35 o 
   3   6  13        5.55        4.09      5.42 o 
   4   6  13       30.95       33.27      8.05 o 
  -2   7  13       26.13       49.09      9.79 o 
  -1   7  13      119.26      131.84     13.95 o 
   0   7  13       76.61       81.70     11.10 o 
   1   7  13       46.25       36.34      8.45 o 
   2   7  13        5.68        7.73      6.53 o 
   3   7  13       89.90       95.25     11.74 o 
   4   7  13       10.94       17.22      6.79 o 
  -1   8  13        9.41        8.37      6.19 o 
   0   8  13       33.62       42.63     10.99 o 
   1   8  13      100.14      100.76     12.35 o 
   2   8  13        8.42       15.57      7.60 o 
   3   8  13        4.69       11.57      6.48 o 
   1   9  13       26.26       22.99      8.18 o 
   2   9  13        5.51        0.62      5.91 o 
   0  -4  14        4.16       14.41     25.70 o 
   1  -4  14       90.50       81.48     11.67 o 
  -1  -3  14       75.74       87.19     32.80 o 
   0  -3  14       55.69       71.85     12.33 o 
   1  -3  14        8.69       21.71      7.08 o 
   2  -3  14       71.49       77.08     12.43 o 
  -2  -2  14      199.17      220.36     25.82 o 
  -1  -2  14       25.04       32.64     10.40 o 
   0  -2  14       15.39       17.14      6.56 o 
   1  -2  14        0.35        4.83      6.31 o 
   2  -2  14       13.13       23.38      7.17 o 
   3  -2  14       14.18       21.82      8.10 o 
  -2  -1  14        4.75        9.32      6.35 o 
  -1  -1  14       11.68       19.17     10.91 o 
   0  -1  14      129.45      156.44     14.33 o 
   1  -1  14       74.40       95.63     16.61 o 
   2  -1  14       20.72       16.70      7.08 o 
   3  -1  14        0.42        1.82      6.15 o 
  -2   0  14        0.32       13.13      6.43 o 
  -1   0  14        2.45        6.80      5.24 o 
   0   0  14       12.74       25.81      6.67 o 
   1   0  14       24.61       47.17      8.74 o 
   2   0  14      177.40      147.56     14.35 o 
   3   0  14       34.27       41.94     14.06 o 
  -2   1  14        1.40        3.10     10.68 o 
  -1   1  14       95.17      105.48     12.48 o 
   0   1  14        0.34        5.27      6.23 o 
   1   1  14      185.30      191.26     15.78 o 
   2   1  14       11.95       17.49      6.80 o 
   3   1  14       27.41       45.91      9.17 o 
   4   1  14       91.31       73.16     11.38 o 
  -2   2  14        5.75       12.58      6.54 o 
  -1   2  14        1.78        4.89      6.59 o 
   0   2  14        1.84        5.71      5.13 o 
   1   2  14      101.47      119.05     12.72 o 
   2   2  14       65.63       79.17     10.65 o 
   3   2  14      167.37      154.60     14.73 o 
   4   2  14       14.07       24.02      7.66 o 
  -2   3  14        8.11       16.54      6.67 o 
  -1   3  14       13.02       16.34      6.78 o 
   0   3  14       10.57        9.83      6.53 o 
   1   3  14       27.51       40.10      8.32 o 
   2   3  14       55.18       51.53     12.07 o 
   3   3  14        8.38       11.78      7.67 o 
   4   3  14       63.51       74.52     11.35 o 
  -2   4  14       96.18      101.54     12.66 o 
  -1   4  14        9.32       11.31      6.06 o 
   0   4  14       47.27       60.82      9.81 o 
   1   4  14        3.96        0.00      4.76 o 
   2   4  14       22.02       26.76      7.15 o 
   3   4  14        7.74        2.23      5.75 o 
   4   4  14        0.25       11.46      6.27 o 
  -1   5  14       24.60       36.59      8.63 o 
   0   5  14      115.82      141.68     14.73 o 
   1   5  14       47.24       57.35     12.80 o 
   2   5  14      129.42      164.85     18.39 o 
   3   5  14        2.83        8.79      6.64 o 
  -1   6  14        6.30       15.49      6.70 o 
   0   6  14        0.10        3.50      6.49 o 
   1   6  14       57.86       58.54      9.51 o 
   2   6  14      103.00      106.63     12.73 o 
   3   6  14        1.24        6.39      6.07 o 
   0   7  14      197.06      193.78     17.27 o 
   1   7  14        7.73       11.52      7.01 o 
   2   7  14        9.42        5.82      8.60 o 
   0   0  15        0.15        5.59      7.98 o 
   1   0  15       46.95       56.39     11.67 o 
  -1   1  15        9.91        7.80      5.83 o 
   0   1  15       62.82       55.50      9.30 o 
   1   1  15        5.63       26.49      7.57 o 
   2   1  15        0.13        7.28      5.80 o 
   0   2  15       29.43       32.16      8.68 o 
   1   2  15       16.24       29.29      7.72 o 
   2   2  15       36.33       26.56      7.56 o 
   0   3  15       31.42       47.79      9.47 o 
   1   3  15       25.69       24.19     13.26 o 
   2   3  15        3.77        1.64      5.74 o 
   0   4  15        1.22        8.14      6.84 o 
   1   4  15        1.39       16.57      6.97 o 
   2   4  15      107.90      135.37     14.74 o 
                                                 
